# Supplementary material for: Integration of metabolomics and transcriptomics reveals novel biomarkers in the blood for tuberculosis diagnosis in children
Source: Sci Rep. 2020 Nov 11;10:19527. doi: 10.1038/s41598-020-75513-8 (PMC7658223; doi:10.1038/s41598-020-75513-8)
Supplement: Supplementary file 2 — Supplementary Information 2. [file 41598_2020_75513_MOESM2_ESM.xlsx]

## Sheet: between_group_comparisons
Super.Pathway	Sub.Pathway	Biochemical.Name	Platform	Comp.ID	Chemical.ID	PUBCHEM	KEGG	HMDB	CAS	RI	Mass	fold_change_case_month_1_control_month_0	pvalue_case_month_1_control_month_0	fold_change_case_month_6_control_month_0	pvalue_case_month_6_control_month_0	fold_change_case_month_0_case_month_1	pvalue_case_month_0_case_month_1	log10pvalue_case_month_0_case_month_1	fold_change_case_month_1_case_month_6	pvalue_case_month_1_case_month_6	log10pvalue_case_month_1_case_month_6	fold_change_case_month_0_case_month_6	pvalue_case_month_0_case_month_6	log10pvalue_case_month_0_case_month_6	fold_change_case_month_0_control_month_0	pvalue_case_month_0_control_month_0	log10pvalue_case_month_0_control_month_0	fold_change_controls_that_converted_month_0_controls_that_did_not_convert_month_0	pvalue_controls_that_converted_month_0_controls_that_did_not_convert_month_0	log10pvalue_controls_that_converted_month_0_controls_that_did_not_convert_month_0	fold_change_case_month_6_controls_that_converted_month_0	pvalue_case_month_6_controls_that_converted_month_0	log10pvalue_case_month_6_controls_that_converted_month_0
Amino Acid	Alanine and Aspartate Metabolism	alanine	LC/MS pos early	1126	811	5950	C00041	HMDB00161	56-41-7	1700	90.055	0.342541	0.0856169	0.356119	0.0283405	0.0712734	0.746122	0.12719	0.0354432	0.859968	0.0655178	0.106717	0.592764	0.227118	0.213195	0.289381	0.538529	-0.0745199	0.785546	0.104828	0.149949	0.565297	0.247723
Amino Acid	Alanine and Aspartate Metabolism	asparagine	LC/MS pos early	512	917	6267	C00152	HMDB00168	70-47-3	1225	133.061	0.191029	0.231539	0.152114	0.373727	-0.0784883	0.661584	0.179415	-0.00172505	0.993052	0.0030281	-0.0802134	0.709088	0.1493	-0.0471328	0.817376	0.0875783	0.0420541	0.898856	0.0463099	0.00854904	0.979202	0.00912765
Amino Acid	Alanine and Aspartate Metabolism	aspartate	LC/MS pos early	443	234	5960	C00049	HMDB00191	56-84-8	1165	134.045	0.0972766	0.591404	0.114383	0.580515	0.287669	0.3738	0.427361	0.150911	0.459405	0.337804	0.438581	0.199566	0.699914	0.209837	0.524443	0.280302	-0.0582338	0.856452	0.067297	-0.194774	0.550544	0.259208
Amino Acid	Alanine and Aspartate Metabolism	N-acetylalanine	LC/MS polar	1585	1110	88064	C02847	HMDB00766	97-69-8	1564.8	130.051	0.85931	0.000326337	0.550658	0.00867141	-0.317042	0.198613	0.701992	0.28671	0.293968	0.531699	-0.0303321	0.909581	0.0411585	0.354207	0.101514	0.993474	0.132036	0.605733	0.217719	0.307518	0.274751	0.561061
Amino Acid	Alanine and Aspartate Metabolism	N-acetylaspartate (NAA)	LC/MS polar	22185	100000787	65065	C01042	HMDB00812	997-55-7;997-55-7	3143	174.041	0.443018	0.00695974	0.270252	0.116978	-0.104857	0.586302	0.231879	0.0498367	0.763341	0.117281	-0.0550202	0.783297	0.106074	0.145874	0.498587	0.302259	0.163596	0.574783	0.240496	0.105463	0.652382	0.185498
Amino Acid	Creatine Metabolism	creatine	LC/MS pos early	27718	1221	586	C00300	HMDB00064	57-00-1	1947	132.077	-0.37066	0.162611	-0.468883	0.0761083	0.0985087	0.743742	0.128578	-0.00768989	0.982567	0.00763768	0.0908189	0.789869	0.102445	-0.564734	0.0339791	1.46879	0.00145705	0.996436	0.00155051	-0.656403	0.0877702	1.05665
Amino Acid	Creatine Metabolism	creatinine	LC/MS pos early	513	275	588	C00791	HMDB00562	60-27-5	2055	114.066	0.624682	0.0116171	0.480089	0.0122201	-0.243569	0.372721	0.428616	0.157033	0.581016	0.235812	-0.0865358	0.739495	0.131065	0.327498	0.0966831	1.01465	-0.0396737	0.809551	0.0917558	0.437177	0.0789074	1.10288
Amino Acid	Creatine Metabolism	guanidinoacetate	LC/MS pos early	43802	344	763	C00581	HMDB00128	352-97-6	1937	118.061	0.204546	0.337598	-0.0825558	0.647685	-0.308372	0.165025	0.782449	0.289039	0.299819	0.523141	-0.019333	0.931124	0.0309925	-0.111691	0.43846	0.35807	-0.177573	0.37899	0.421372	0.0112262	0.962715	0.0165023
Amino Acid	Glutamate Metabolism	alpha-ketoglutaramate*	LC/MS polar	62101	100002397	NA			18465-19-5	1916	144.03	0.311035	0.238052	0.188478	0.354373	-0.188173	0.504998	0.296711	0.12145	0.68708	0.162993	-0.0667227	0.798329	0.0978182	-0.0665269	0.759442	0.119505	-0.0163431	0.952256	0.0212462	0.00972928	0.97112	0.0127272
Amino Acid	Glutamate Metabolism	glutamate	LC/MS pos early	57	561	611	C00025	HMDB00148	56-86-0	1500	148.06	0.281959	0.192219	0.218446	0.249411	0.260168	0.29495	0.530251	0.191076	0.363605	0.43937	0.451244	0.0533578	1.2728	0.273206	0.235489	0.62803	0.0974672	0.735852	0.133209	-0.234893	0.389446	0.409553
Amino Acid	Glutamate Metabolism	glutamine	LC/MS pos early	53	563	5961	C00064	HMDB00641	56-85-9	1291	147.076	0.0450806	0.875425	0.34795	0.185838	-0.164066	0.612354	0.212997	-0.503301	0.119639	0.922128	-0.667367	0.0265686	1.57563	-0.0183261	0.946891	0.0236999	0.0767531	0.83152	0.0801274	0.604268	0.0686911	1.1631
Amino Acid	Glutamate Metabolism	pyroglutamine*	LC/MS pos early	46225	100001540	134508			2353-44-8	1900	129.066	1.49182	0.00280446	0.942579	0.0229134	-0.611796	0.277155	0.557277	0.58838	0.331472	0.479554	-0.0234152	0.968053	0.0141008	1.01885	0.0224053	1.64965	-0.175348	0.621986	0.206219	1.14455	0.044897	1.34778
Amino Acid	Glutathione Metabolism	2-hydroxybutyrate/2-hydroxyisobutyrate	LC/MS polar	52281	100008928	NA				1258	103.04	0.0972792	0.665025	0.208255	0.386113	0.213648	0.352232	0.453171	-0.0953463	0.685607	0.163924	0.118301	0.608508	0.215734	0.0971233	0.689954	0.16118	0.255478	0.508881	0.293384	-0.170207	0.620074	0.207557
Amino Acid	Glutathione Metabolism	5-oxoproline	LC/MS neg	1494	1021	7405	C01879	HMDB00267	98-79-3	738.5	128.035	0.0856814	0.727319	0.227427	0.214374	0.038799	0.892713	0.049288	-0.0898545	0.728486	0.137579	-0.0510554	0.829483	0.0811928	0.0188159	0.934464	0.0294374	0.222049	0.397109	0.40109	-0.059657	0.806122	0.0935995
Amino Acid	Glycine, Serine and Threonine Metabolism	betaine	LC/MS pos early	3141	799	247	C00719	HMDB00043	107-43-7	1064	118.086	0.631191	0.00346249	0.401675	0.0281348	-0.463495	0.0669605	1.17418	0.199099	0.417707	0.379129	-0.264396	0.305317	0.515249	0.0130467	0.949669	0.0224277	0.106651	0.616579	0.210011	0.21523	0.396996	0.401214
Amino Acid	Glycine, Serine and Threonine Metabolism	dimethylglycine	LC/MS pos early	5086	806	673	C01026	HMDB00092	1118-68-9	1104	104.071	1.15288	5.6569e-05	0.713416	0.0103425	-0.813615	0.0141182	1.85022	0.443865	0.15866	0.799532	-0.369751	0.281737	0.550156	0.083681	0.78508	0.105086	0.645481	0.0757881	1.1204	0.0769011	0.821847	0.0852092
Amino Acid	Glycine, Serine and Threonine Metabolism	glycine	LC/MS pos early	58	340	750	C00037	HMDB00123	56-40-6	1375	76.0393	0.314937	0.104299	0.211419	0.221206	0.00466589	0.983509	0.0072218	0.127122	0.561541	0.250619	0.131787	0.56731	0.246179	0.125029	0.560493	0.25143	0.0856523	0.767761	0.114774	-0.0567218	0.843731	0.0737961
Amino Acid	Glycine, Serine and Threonine Metabolism	N-acetylglycine	LC/MS pos early	27710	100001006	10972		HMDB00532	543-24-8	826	118.05	0.75112	0.00155196	0.415632	0.109049	-0.256578	0.301885	0.520158	0.231737	0.472407	0.325684	-0.0248408	0.938764	0.0274437	0.361006	0.123296	0.909051	0.18274	0.538416	0.268882	0.279249	0.420755	0.375971
Amino Acid	Glycine, Serine and Threonine Metabolism	N-acetylserine	LC/MS polar	37076	100001851	65249		HMDB02931	97-14-3	2000	146.046	0.829608	0.000302067	0.474096	0.0248402	-0.340885	0.151274	0.820236	0.309823	0.258509	0.587525	-0.0310626	0.90821	0.0418136	0.244358	0.2509	0.600499	0.204967	0.437531	0.358991	0.155856	0.583066	0.234282
Amino Acid	Glycine, Serine and Threonine Metabolism	N-acetylthreonine	LC/MS neg	33939	100001274	152204		HMDB62557	17093-74-2	821.6	160.062	0.678967	0.00129271	0.361691	0.0590972	-0.3647	0.104147	0.982355	0.304197	0.252676	0.597437	-0.0605037	0.811501	0.0907109	0.169258	0.368592	0.433454	0.104793	0.644885	0.190518	0.168633	0.514255	0.288822
Amino Acid	Glycine, Serine and Threonine Metabolism	serine	LC/MS pos early	1648	503	5951	C00065	HMDB00187	56-45-1	1239	106.05	-0.00941063	0.94587	0.110174	0.477971	0.192937	0.382136	0.417782	0.0113539	0.936823	0.0283427	0.204291	0.364226	0.438629	0.0861493	0.709643	0.14896	0.0560458	0.840113	0.0756622	-0.150835	0.578483	0.23771
Amino Acid	Glycine, Serine and Threonine Metabolism	threonine	LC/MS pos early	1284	564	6288	C00188	HMDB00167	72-19-5	1514	120.066	0.255845	0.260788	0.385871	0.102101	0.0606474	0.845391	0.0729423	-0.117705	0.662552	0.17878	-0.0570572	0.856884	0.0670782	0.205475	0.480659	0.318163	0.0106137	0.973761	0.0115477	0.256341	0.447719	0.348994
Amino Acid	Histidine Metabolism	1-methyl-4-imidazoleacetate	LC/MS pos early	32350	100001208	75810	C05828	HMDB02820	2625-49-2	2064	141.066	0.588139	0.023041	0.474879	0.0185171	-0.314623	0.220975	0.655658	0.0569418	0.828427	0.0817455	-0.257681	0.268596	0.5709	0.0516223	0.816578	0.0880025	0.175519	0.591042	0.228382	0.206917	0.481098	0.317766
Amino Acid	Histidine Metabolism	3-methylhistidine	LC/MS pos early	15677	100000042	64969	C01152	HMDB00479	368-16-1	2670	170.092	0.521688	0.132014	0.55312	0.184925	-0.279913	0.48014	0.318632	-0.115299	0.821373	0.0854593	-0.395213	0.44931	0.347454	0.280026	0.44998	0.346807	0.578061	0.288874	0.539291	0.338036	0.606345	0.21728
Amino Acid	Histidine Metabolism	histidine	LC/MS neg	59	355	6274	C00135	HMDB00177	5934-29-2	755.9	154.062	0.103158	0.493679	0.173458	0.203854	0.0800948	0.683715	0.165125	-0.0374859	0.793428	0.100493	0.042609	0.815375	0.0886427	0.0581164	0.763573	0.11715	-0.0143081	0.95306	0.0208799	0.0238538	0.918008	0.0371538
Amino Acid	Histidine Metabolism	imidazole lactate	LC/MS pos early	15716	100000263	440129	C05568	HMDB02320	14403-45-3	2040	157.061	0.405719	0.101687	0.331888	0.122124	-0.00519317	0.984096	0.00696239	0.124969	0.650232	0.186932	0.119776	0.644905	0.190504	0.342032	0.123072	0.909839	-0.0452096	0.871949	0.0595087	0.248628	0.402095	0.395671
Amino Acid	Leucine, Isoleucine and Valine Metabolism	3-hydroxyisobutyrate	LC/MS polar	1549	111	87	C06001	HMDB00336	2068-83-9	1619	103.04	0.192279	0.395125	0.0267845	0.902584	-0.112478	0.613442	0.212226	0.202984	0.364964	0.43775	0.0905065	0.697541	0.15643	-0.359931	0.208014	0.681908	0.131197	0.784148	0.105602	-0.526969	0.204997	0.688252
Amino Acid	Leucine, Isoleucine and Valine Metabolism	alpha-hydroxyisovalerate	LC/MS neg	33937	100001300	99823		HMDB00407	600-37-3	1126	117.056	1.0442	0.000875209	0.622982	0.0343213	-0.345263	0.289177	0.538837	0.430218	0.252082	0.598458	0.0849545	0.81451	0.0891036	0.587039	0.049443	1.3059	0.064056	0.864595	0.0631873	0.464719	0.239015	0.621574
Amino Acid	Leucine, Isoleucine and Valine Metabolism	beta-hydroxyisovalerate	LC/MS polar	12129	1442	69362		HMDB00754	625-08-1	1149.8	117.056	0.769833	0.00204557	0.497789	0.0169737	-0.330498	0.210188	0.677391	0.200099	0.494055	0.306225	-0.130399	0.634519	0.197555	0.223603	0.275792	0.559419	0.160827	0.471765	0.326275	0.260186	0.335134	0.474781
Amino Acid	Leucine, Isoleucine and Valine Metabolism	ethylmalonate	LC/MS polar	15765	2054	11756		HMDB00622	601-75-2	2785	131.035	0.302558	0.318012	0.155875	0.698193	-0.412845	0.296392	0.528134	0.0260536	0.96048	0.0175117	-0.386792	0.478759	0.319883	-0.0477266	0.890149	0.0505372	0.08065	0.840047	0.0756965	0.292019	0.605954	0.21756
Amino Acid	Leucine, Isoleucine and Valine Metabolism	isoleucine	LC/MS pos early	1125	376	6306	C00407	HMDB00172	73-32-5	2800	132.102	0.455585	0.0112276	0.421455	0.0197232	-0.0575099	0.798302	0.0978325	0.0661229	0.728366	0.137651	0.00861298	0.970596	0.0129617	0.187682	0.411473	0.385659	-0.0666817	0.815408	0.0886251	0.217966	0.439391	0.357149
Amino Acid	Leucine, Isoleucine and Valine Metabolism	isovalerate (C5)	LC/MS neg	44656	100000708	10430	C08262	HMDB00718	503-74-2	1564	101.061	-0.0526341	0.817834	0.383752	0.0789409	-0.0670384	0.817993	0.0872505	-0.445435	0.0972884	1.01194	-0.512473	0.0895618	1.04788	-0.225939	0.438475	0.358055	-0.00132334	0.997049	0.00128369	0.287306	0.343323	0.464297
Amino Acid	Leucine, Isoleucine and Valine Metabolism	leucine	LC/MS pos early	60	397	6106	C00123	HMDB00687	61-90-5	2864	132.102	0.267605	0.129242	0.438438	0.0180774	0.0979605	0.722053	0.141431	-0.0749306	0.641017	0.193131	0.0230299	0.931889	0.0306359	0.151736	0.592251	0.227494	0.0652008	0.831669	0.0800493	0.0906725	0.754961	0.122075
Amino Acid	Leucine, Isoleucine and Valine Metabolism	valine	LC/MS pos early	1649	566	6287	C00183	HMDB00883	72-18-4	2479	118.086	0.28406	0.0901935	0.347517	0.0491249	-0.000572438	0.997839	0.000939414	-0.0145881	0.915356	0.0384101	-0.0151605	0.940321	0.0267238	0.037834	0.869925	0.0605183	-0.0143357	0.963413	0.0161874	0.061357	0.827477	0.0822442
Amino Acid	Lysine Metabolism	lysine	LC/MS pos early	1301	407	5962	C00047	HMDB00182	56-87-1	2850	147.113	0.163489	0.397063	0.394491	0.0431949	0.118859	0.724061	0.140225	-0.111374	0.586618	0.231645	0.00748569	0.982138	0.00782768	0.141483	0.670429	0.173647	-0.1185	0.701997	0.153665	0.203122	0.518668	0.285111
Amino Acid	Lysine Metabolism	N6,N6,N6-trimethyllysine	LC/MS pos early	1498	189	440120	C03793	HMDB01325	23284-33-5	2825	189.16	0.885716	0.00623609	0.659655	0.0158473	-0.357715	0.29941	0.523734	0.16308	0.654811	0.183884	-0.194636	0.5697	0.244354	0.283376	0.303724	0.517521	0.0647593	0.850726	0.0702105	0.440235	0.266442	0.574397
Amino Acid	Lysine Metabolism	N6-methyllysine	LC/MS pos early	62860	100003415	164795	C02728	HMDB02038	1188-07-4	2831	161.128	0.628233	0.0130126	0.485945	0.124091	-0.237272	0.437675	0.358849	-0.0966534	0.779954	0.107931	-0.333925	0.390173	0.408743	0.15241	0.635481	0.196897	0.179723	0.662447	0.178849	0.381497	0.357554	0.446658
Amino Acid	Lysine Metabolism	pipecolate	LC/MS pos early	1444	1025	849	C00408	HMDB00070	4043-87-2	2200	130.086	0.780632	0.0880405	0.159332	0.671974	-0.506921	0.254321	0.594618	0.504978	0.344901	0.462306	-0.0019436	0.996382	0.00157408	-0.0600947	0.866619	0.0621717	-0.307721	0.605682	0.217755	0.121353	0.836322	0.0776263
Amino Acid	Methionine, Cysteine, SAM and Taurine Metabolism	5-methylthioribose	LC/MS pos early	62100	100002103	494		HMDB01087	23656-67-9	790	181.053	0.682346	0.00712282	0.499749	0.0247843	-0.324935	0.273706	0.562716	0.158928	0.605893	0.217604	-0.166007	0.598763	0.222745	0.242167	0.318499	0.496892	0.0853137	0.712754	0.147061	0.358408	0.236042	0.627011
Amino Acid	Methionine, Cysteine, SAM and Taurine Metabolism	methionine sulfoxide	LC/MS pos early	18374	100000039	158980	C02989	HMDB02005	3226-65-1	1272	166.053	0.482023	0.12652	0.660802	0.017202	0.101217	0.821277	0.0855103	-0.0727106	0.845345	0.0729658	0.0285068	0.948262	0.0230717	0.529692	0.199318	0.700453	-0.12016	0.762785	0.117598	0.571278	0.164403	0.784091
Amino Acid	Methionine, Cysteine, SAM and Taurine Metabolism	S-methylcysteine sulfoxide	LC/MS pos early	43378	100002927	82142		HMDB29432	6853-87-8	900	152.038	0.64489	0.00992691	0.444218	0.155728	-0.459794	0.111769	0.951678	0.303446	0.404095	0.393516	-0.156348	0.685866	0.163761	0.0316805	0.909176	0.0413519	-0.245145	0.505646	0.296153	0.33103	0.462168	0.3352
Amino Acid	Methionine, Cysteine, SAM and Taurine Metabolism	taurine	LC/MS pos early	2125	512	1123	C00245	HMDB00251	107-35-7	660	126.022	0.0547019	0.793208	0.150005	0.359468	0.0702402	0.76345	0.11722	0.00152288	0.993963	0.00262992	0.0717631	0.6974	0.156518	-0.103551	0.598138	0.223199	0.181875	0.484359	0.314832	-0.281407	0.24853	0.604621
Amino Acid	Phenylalanine Metabolism	phenylalanine	LC/MS pos early	64	460	6140	C00079	HMDB00159	63-91-2	2878	166.086	0.265879	0.161367	0.342953	0.0541447	0.0840934	0.743919	0.128474	-0.0121642	0.949557	0.0224791	0.0719292	0.772216	0.112261	0.179517	0.471419	0.326593	0.101276	0.714994	0.145697	0.0485095	0.855661	0.0676982
Amino Acid	Phenylalanine Metabolism	phenyllactate (PLA)	LC/MS polar	22130	100000774	3848	C05607	HMDB00779	828-01-3	908	165.056	0.995691	6.66846e-05	0.559444	0.0240566	-0.134955	0.553748	0.256688	0.613201	0.0289798	1.5379	0.478246	0.0706891	1.15065	0.755194	0.000769552	3.11376	-0.0470371	0.871532	0.0597166	0.304387	0.314311	0.502641
Amino Acid	Tryptophan Metabolism	indoleacetate	LC/MS neg	27513	100001034	802	C00954	HMDB00197	6505-45-9	2200	174.056	0.154809	0.637463	0.379833	0.313105	-0.452279	0.221078	0.655454	-0.280118	0.511378	0.291258	-0.732398	0.0960075	1.01769	-0.409775	0.208721	0.680433	0.0472626	0.906839	0.0424697	0.295053	0.522224	0.282143
Amino Acid	Tryptophan Metabolism	kynurenine	LC/MS pos early	15140	100000265	161166	C00328	HMDB00684	2922-83-0	2739	209.092	0.716891	0.000348351	0.339081	0.112709	-0.262846	0.251456	0.599537	0.23427	0.38423	0.415409	-0.0285766	0.918597	0.0368749	0.344521	0.089943	1.04603	-0.170952	0.369902	0.431913	0.47282	0.0799693	1.09708
Amino Acid	Tryptophan Metabolism	tryptophan	LC/MS pos early	54	565	6305	C00078	HMDB00929	73-22-3	2986	205.097	0.177226	0.28454	0.169728	0.302789	0.120454	0.521587	0.282673	-0.0435419	0.79269	0.100897	0.0769116	0.658666	0.181335	0.0900925	0.613555	0.212147	-0.138344	0.561931	0.250317	0.0938813	0.665003	0.177177
Amino Acid	Tryptophan Metabolism	tryptophan betaine	LC/MS pos early	37097	100001743	442106	C09213	HMDB61115	20671-76-5	2673	247.144	-0.246256	0.492494	-0.670184	0.0989113	-0.234664	0.616284	0.210219	0.173765	0.744292	0.128257	-0.0608985	0.912026	0.0399927	-0.905102	0.0324784	1.48841	-0.0418226	0.919932	0.0362442	-0.819807	0.126454	0.898068
Amino Acid	Tyrosine Metabolism	3-(4-hydroxyphenyl)lactate (HPLA)	LC/MS neg	32197	240	9378	C03672	HMDB00755	6482-98-0	1379	181.051	1.06847	5.50658e-05	0.526677	0.0459494	-0.453388	0.0876651	1.05717	0.520482	0.14158	0.848997	0.0670945	0.842557	0.0744009	0.455084	0.0508944	1.29333	-0.0191696	0.946001	0.0241084	0.399172	0.265701	0.575607
Amino Acid	Tyrosine Metabolism	phenol sulfate	LC/MS neg	32553	100001510	74426	C02180	HMDB60015	937-34-8	2156	172.991	0.0617413	0.865838	0.111169	0.692965	-0.709473	0.150388	0.822787	0.0138825	0.975377	0.0108273	-0.69559	0.141166	0.85027	-1.00056	0.0205939	1.68626	0.626103	0.173421	0.760898	-0.670195	0.180667	0.743121
Amino Acid	Tyrosine Metabolism	tyrosine	LC/MS pos early	1299	815	6057	C00082	HMDB00158	60-18-4	2430	182.081	0.607682	0.00130528	0.412357	0.0363922	-0.19022	0.456238	0.340809	0.227009	0.289549	0.538278	0.0367889	0.894438	0.0484497	0.168649	0.523558	0.281035	-0.0295649	0.927034	0.0329045	0.149107	0.649623	0.187339
Amino Acid	Urea cycle; Arginine and Proline Metabolism	arginine	LC/MS pos early	1638	231	232	C00062	HMDB00517	1119-34-2	2825	175.119	0.250193	0.242847	0.458308	0.0416028	0.125925	0.681281	0.166674	-0.0554661	0.826091	0.0829722	0.0704592	0.825536	0.083264	0.226861	0.444625	0.352007	0.113885	0.726598	0.138706	0.0899686	0.794376	0.0999737
Amino Acid	Urea cycle; Arginine and Proline Metabolism	citrulline	LC/MS pos early	2132	391	9750	C00327	HMDB00904	372-75-8	1520	176.103	0.342377	0.0115451	0.144348	0.317029	-0.296794	0.0527816	1.27752	0.109406	0.508208	0.293959	-0.187388	0.288778	0.539435	-0.0977613	0.536656	0.270304	0.135395	0.571356	0.243093	0.0106465	0.964173	0.0158449
Amino Acid	Urea cycle; Arginine and Proline Metabolism	dimethylarginine (ADMA + SDMA)	LC/MS pos early	36808	100001810	123831	C03626	HMDB01539	102783-24-4	2850	203.15	0.632728	0.00119496	0.344293	0.0997621	-0.338668	0.0813352	1.08972	0.181703	0.450126	0.346666	-0.156965	0.511948	0.290774	0.135069	0.501727	0.299532	0.208144	0.504508	0.297132	0.170617	0.580966	0.235849
Amino Acid	Urea cycle; Arginine and Proline Metabolism	homoarginine	LC/MS pos early	22137	100000961	9085	C01924	HMDB00670	156-86-5	2882	189.135	0.225866	0.458247	0.270876	0.394709	-0.248468	0.509661	0.292718	-0.204123	0.603327	0.219447	-0.452591	0.265055	0.576664	-0.159474	0.636166	0.196429	0.101645	0.789187	0.10282	0.233824	0.527793	0.277536
Amino Acid	Urea cycle; Arginine and Proline Metabolism	ornithine	LC/MS pos early	1493	444	6262	C00077	HMDB03374	3184-13-2	2800	133.097	0.503215	0.00839645	0.269164	0.105729	-0.161133	0.445187	0.351457	0.180293	0.410046	0.387168	0.0191602	0.930194	0.0314266	0.189197	0.321043	0.493436	-0.0410933	0.872572	0.0591986	0.194008	0.478021	0.320553
Amino Acid	Urea cycle; Arginine and Proline Metabolism	prolylhydroxyproline	LC/MS pos early	35127	100001167	11673055		HMDB06695	18684-24-7	2128	229.118	-0.562968	0.0891466	-0.794413	0.113318	-0.422692	0.274379	0.56165	-0.242314	0.628718	0.201544	-0.665006	0.20731	0.683379	-1.16521	0.00167624	2.77566	0.0790538	0.839487	0.0759858	-0.546315	0.319363	0.495716
Amino Acid	Urea cycle; Arginine and Proline Metabolism	proline	LC/MS pos early	1898	480	145742	C00148	HMDB00162	147-85-3	1603	116.071	0.315004	0.108474	0.370396	0.0239397	0.0944026	0.662573	0.178766	0.00935849	0.961787	0.016921	0.103761	0.593094	0.226877	0.199501	0.316013	0.500295	0.16897	0.542211	0.265832	-0.00282595	0.991436	0.00373518
Amino Acid	Urea cycle; Arginine and Proline Metabolism	hydroxyproline	LC/MS pos early	32306	1001	5810	C01157	HMDB00725	51-35-4	1064	132.066	-0.337808	0.195463	-0.422337	0.130748	-0.153501	0.57065	0.24363	-0.144025	0.683984	0.164954	-0.297526	0.349353	0.456736	-0.561316	0.00877938	2.05654	0.100351	0.735147	0.133626	-0.322328	0.382782	0.417048
Amino Acid	Urea cycle; Arginine and Proline Metabolism	urea	LC/MS pos early	1670	533	1176	C00086	HMDB00294	57-13-6	700	121.072	0.20322	0.316797	0.405495	0.0270836	0.0997795	0.622473	0.20588	-0.159738	0.397696	0.400449	-0.0599584	0.745255	0.127695	-0.0123556	0.949965	0.0222924	0.0451394	0.87362	0.0586775	0.0212714	0.930368	0.0313453
Carbohydrate	Aminosugar Metabolism	erythronate*	LC/MS polar	42420	100001320	2781043		HMDB00613	88759-55-1	2186	135.03	0.634007	0.000741953	0.303759	0.0743172	-0.163587	0.35562	0.449014	0.276826	0.171924	0.764664	0.113239	0.560505	0.251421	0.210821	0.210766	0.676199	-0.0449025	0.837406	0.0770642	0.123776	0.52755	0.277736
Carbohydrate	Aminosugar Metabolism	glucuronate	LC/MS polar	15443	100000257	444791	C00191	HMDB00127	207300-70-7	3233.3	193.035	0.880903	9.16225e-07	0.452125	0.0374316	-0.299297	0.11483	0.939944	0.368526	0.158087	0.801104	0.0692286	0.798982	0.0974629	0.457551	0.0242298	1.61565	-0.164772	0.506806	0.295158	0.484439	0.101123	0.995151
Carbohydrate	Aminosugar Metabolism	N-acetylneuraminate	LC/MS pos early	32377	1162	439197	C00270	HMDB00230	131-48-6	660	310.113	0.522129	0.0746142	0.182129	0.616016	0.180935	0.601559	0.220722	0.387592	0.366571	0.435842	0.568527	0.179984	0.744766	0.811651	0.00551463	2.25848	-0.242831	0.397018	0.40119	0.384776	0.359118	0.444763
Carbohydrate	Fructose, Mannose and Galactose Metabolism	fructose	LC/MS polar	48195	878	5984	C00095	HMDB00660	57-48-7	2065	225.062	0.166998	0.592524	-0.237613	0.582223	-0.117264	0.757272	0.120748	0.0923983	0.848452	0.0713726	-0.0248658	0.962499	0.0165995	0.170022	0.652918	0.185142	0.0201971	0.965122	0.0154179	0.183106	0.746993	0.126683
Carbohydrate	Fructose, Mannose and Galactose Metabolism	mannitol/sorbitol	LC/MS polar	46142	100001740	5780	C00794	HMDB00247		2320	181.072	0.730887	0.0332891	0.226354	0.264002	0.135725	0.754845	0.122142	0.497726	0.146024	0.835576	0.63345	0.0976985	1.01011	0.67463	0.0782956	1.10626	0.285047	0.415159	0.381785	-0.125098	0.687935	0.162453
Carbohydrate	Fructose, Mannose and Galactose Metabolism	mannose	LC/MS polar	48153	803	18950	C00159	HMDB00169	3458-28-4	2200	225.062	0.581498	0.0279964	0.344081	0.208428	0.0235121	0.940402	0.0266864	0.280161	0.450068	0.346722	0.303673	0.416859	0.380011	0.599555	0.0296254	1.52834	-0.12855	0.655684	0.183306	0.370869	0.327715	0.484504
Carbohydrate	Glycolysis, Gluconeogenesis, and Pyruvate Metabolism	1,5-anhydroglucitol (1,5-AG)	LC/MS neg	20675	100000580	64960	C07326	HMDB02712	154-58-5	802	163.061	0.955748	0.00334251	0.0913384	0.837629	-0.747217	0.0510834	1.29172	0.505673	0.281843	0.549993	-0.241544	0.639032	0.194477	-0.169726	0.66723	0.175724	0.667879	0.134286	0.871971	-0.317778	0.480439	0.318361
Carbohydrate	Glycolysis, Gluconeogenesis, and Pyruvate Metabolism	glucose	LC/MS polar	48152	572	79025	C00031	HMDB00122	50-99-7	2342	225.062	0.465496	0.00354274	0.155169	0.349983	-0.0660347	0.68819	0.162292	0.210165	0.27448	0.56149	0.14413	0.451209	0.345622	0.284478	0.100844	0.996349	0.0596461	0.810033	0.0914973	0.105554	0.641756	0.19263
Carbohydrate	Glycolysis, Gluconeogenesis, and Pyruvate Metabolism	glycerate	LC/MS polar	1572	1052	752	C00258	HMDB00139	600-19-1	2070.4	105.019	0.185716	0.42696	0.145921	0.546236	0.00393231	0.988426	0.00505597	0.064593	0.842472	0.0744446	0.0685253	0.83418	0.0787402	-0.248031	0.287867	0.540808	-0.116495	0.654363	0.184181	-0.2486	0.454057	0.34289
Carbohydrate	Glycolysis, Gluconeogenesis, and Pyruvate Metabolism	lactate	LC/MS polar	527	482	612	C00186	HMDB00190	79-33-4	1468.8	89.0244	0.492849	0.0261196	0.249333	0.177464	0.0668353	0.789696	0.10254	0.28614	0.259706	0.585518	0.352975	0.173496	0.76071	0.364282	0.0939797	1.02697	0.021959	0.919477	0.0364592	-0.00150215	0.994713	0.00230199
Carbohydrate	Pentose Metabolism	arabitol/xylitol	LC/MS polar	48885	100006430	6912	C01904			1932.4	151.061	0.822235	0.00044449	0.528572	0.0126723	-0.252655	0.264134	0.578175	0.211996	0.42131	0.375398	-0.0406598	0.870122	0.06042	0.31733	0.1039	0.983384	0.0733416	0.776883	0.109644	0.315207	0.278936	0.554496
Carbohydrate	Pentose Metabolism	arabonate/xylonate	LC/MS polar	48255	100006115	NA				2700	165.04	0.802473	0.0209191	0.747807	0.0209233	-0.0541661	0.896047	0.0476693	0.0770237	0.860353	0.0653234	0.0228576	0.959159	0.0181094	0.684224	0.0496497	1.30408	0.0471661	0.879814	0.055609	0.633853	0.145083	0.838382
Carbohydrate	Pentose Metabolism	ribonate (ribonolactone)	LC/MS polar	27731	100001007	5460677	C01685	HMDB00867	5336-08-03	2425	165.04	0.760317	0.00107601	0.48746	0.0568188	-0.260287	0.241155	0.617704	0.175767	0.533267	0.273056	-0.0845202	0.769028	0.114058	0.284299	0.199025	0.701092	0.069418	0.820176	0.0860932	0.328325	0.326147	0.486586
Cofactors and Vitamins	Ascorbate and Aldarate Metabolism	oxalate (ethanedioate)	LC/MS neg	20694	100000841	971	C00209	HMDB02329	144-62-7	603	88.988	-0.0732318	0.685834	-0.185181	0.283857	0.0648938	0.762112	0.117981	0.00346126	0.988678	0.00494513	0.0683551	0.767351	0.115006	-0.121774	0.511687	0.290995	-0.349515	0.136797	0.863923	0.0137543	0.954241	0.020342
Cofactors and Vitamins	Ascorbate and Aldarate Metabolism	threonate	LC/MS polar	27738	100001022	151152	C01620	HMDB00943	70753-61-6	2384	135.03	0.415427	0.279617	0.0177672	0.962355	-0.0645982	0.871481	0.0597422	0.234215	0.643202	0.191653	0.169617	0.715256	0.145538	-0.139828	0.667034	0.175852	-0.765057	0.093686	1.02833	0.136839	0.799154	0.0973693
Cofactors and Vitamins	Nicotinate and Nicotinamide Metabolism	nicotinamide	LC/MS pos early	594	432	936	C00153	HMDB01406	98-92-0	1942	123.055	1.03531	6.55275e-06	0.761819	0.00027477	-0.227178	0.326976	0.485484	0.387476	0.0395888	1.40243	0.160298	0.473235	0.324923	0.529183	0.0441773	1.3548	0.466668	0.179162	0.746755	0.0966619	0.72344	0.140598
Cofactors and Vitamins	Nicotinate and Nicotinamide Metabolism	quinolinate	LC/MS polar	1899	182	1066	C03722	HMDB00232	89-00-9	3000	166.015	1.71103	2.23254e-06	0.960426	0.00422722	-0.46313	0.260913	0.583504	0.833726	0.0440002	1.35654	0.370595	0.417325	0.379525	1.13507	0.00571334	2.24311	0.187296	0.619904	0.207675	0.655219	0.136178	0.865893
Cofactors and Vitamins	Nicotinate and Nicotinamide Metabolism	trigonelline (N'-methylnicotinate)	LC/MS pos early	32401	100001092	5570	C01004	HMDB00875	535-83-1	1388	138.055	1.6806	1.4527e-05	0.362483	0.33224	-1.27391	0.000711899	3.14758	1.45942	0.00431815	2.3647	0.18551	0.666258	0.176357	0.0569904	0.858308	0.066357	-0.151623	0.756975	0.120919	-0.0400732	0.93897	0.0273485
Cofactors and Vitamins	Pantothenate and CoA Metabolism	pantothenate (Vitamin B5)	LC/MS neg	1508	1024	6613	C00864	HMDB00210	137-08-6	1498.7	218.103	0.262507	0.130977	0.0946604	0.579685	0.0932771	0.678364	0.168537	0.180147	0.383026	0.416772	0.273424	0.243586	0.613348	0.105129	0.619066	0.208263	-0.041496	0.870686	0.0601386	-0.144089	0.585403	0.232545
Cofactors and Vitamins	Vitamin B6 Metabolism	pyridoxate	LC/MS neg	31555	100001121	6723	C00847	HMDB00017	82-82-6	2185	182.046	0.510873	0.127127	1.57884	0.000636981	-0.0795937	0.830918	0.0804417	-1.05122	0.0271738	1.56585	-1.13081	0.00945163	2.02449	0.193181	0.432719	0.363794	0.154514	0.555998	0.254927	1.23386	0.00592017	2.22767
Energy	Oxidative Phosphorylation	phosphate	LC/MS neg	42109	461	1061	C00009	HMDB01429	7664-38-2	608	96.9696	0.267122	0.00452209	0.240798	0.00530564	-0.0838475	0.319182	0.495962	0.0486289	0.579359	0.237052	-0.0352186	0.652864	0.185177	0.0468336	0.54473	0.263819	0.0838188	0.486195	0.313189	0.0331579	0.765936	0.115808
Energy	TCA Cycle	2-methylcitrate/homocitrate	LC/MS neg	52282	100008929	NA				575	205.035	-0.222506	0.158663	-0.221641	0.160144	0.235878	0.222714	0.652252	0.0183926	0.917396	0.0374432	0.254271	0.214124	0.669334	-0.114208	0.551662	0.258327	0.0155667	0.948319	0.0230455	-0.37756	0.0990444	1.00417
Energy	TCA Cycle	aconitate [cis or trans]	LC/MS neg	46173	100001359	NA				580	173.009	-0.185456	0.272127	-0.301574	0.101367	-0.209937	0.244167	0.612312	-0.0932279	0.612261	0.213063	-0.303165	0.0780207	1.10779	-0.424431	0.0172904	1.76219	-0.052117	0.842142	0.0746147	-0.0908651	0.682407	0.165956
Energy	TCA Cycle	citrate	LC/MS neg	1564	1124	311	C00158	HMDB00094	77-92-9	582	191.02	-0.221597	0.320481	-0.431429	0.0958568	-0.149961	0.564708	0.248176	-0.0569607	0.82612	0.0829568	-0.206922	0.461332	0.335987	-0.382901	0.182973	0.737614	0.0787389	0.851307	0.0699136	-0.22191	0.550095	0.259562
Energy	TCA Cycle	malate	LC/MS polar	1303	409	525	C00149	HMDB00156	6915-15-7	3343.1	133.014	0.229215	0.122229	0.0504059	0.728932	0.0714926	0.777146	0.109498	0.0463819	0.759399	0.11953	0.117875	0.630565	0.20027	0.202194	0.443612	0.352997	-0.122702	0.647651	0.188659	0.155896	0.436861	0.359657
Energy	TCA Cycle	succinate	LC/MS polar	1437	252	1110	C00042	HMDB00254	110-15-6	3149	117.019	0.409319	0.0208905	0.260411	0.152948	0.0252976	0.905941	0.0429002	0.175918	0.430326	0.366202	0.201216	0.411158	0.385991	0.284411	0.183663	0.735978	0.0699689	0.787222	0.103903	0.0423798	0.867797	0.061582
Lipid	Carnitine Metabolism	carnitine	LC/MS pos early	15500	100000007	10917	C00318	HMDB00062	461-05-2	1978	162.112	0.306629	0.137162	0.26027	0.114099	-0.0996344	0.679074	0.168083	0.0781663	0.728706	0.137448	-0.0214681	0.920308	0.0360666	0.110197	0.560776	0.25121	-0.160293	0.410632	0.386547	0.22517	0.274402	0.561612
Lipid	Carnitine Metabolism	deoxycarnitine	LC/MS pos early	36747	100001662	134	C01181	HMDB01161	6249-56-5	2052	146.118	0.739643	0.0293191	0.688477	0.00641931	-0.249486	0.497878	0.302877	0.0102474	0.978463	0.00945577	-0.239239	0.469725	0.328157	0.443064	0.102794	0.988031	-0.0495951	0.870411	0.0602755	0.711233	0.0471139	1.32685
Lipid	Diacylglycerol	oleoyl-linoleoyl-glycerol (18:1/18:2) [1]	LC/MS pos late	46798	100002989	NA		HMDB07219	106292-55-1	3115	636.556	-0.0360687	0.870332	0.260162	0.208927	0.242446	0.370022	0.431772	-0.330688	0.233708	0.631326	-0.0882423	0.735096	0.133656	0.0750085	0.74205	0.129567	-0.402488	0.121442	0.915629	0.398036	0.105686	0.975981
Lipid	Diacylglycerol	oleoyl-linoleoyl-glycerol (18:1/18:2) [2]	LC/MS pos late	46799	100002990	NA		HMDB07219	104346-53-4	3223	636.556	0.0891747	0.690022	0.362085	0.0988336	0.162969	0.574771	0.240506	-0.349913	0.207819	0.682315	-0.186944	0.507653	0.294433	0.0594659	0.814894	0.088899	-0.388472	0.136893	0.863618	0.473019	0.0477341	1.32117
Lipid	Dihydrosphingomyelins	palmitoyl dihydrosphingomyelin (d18:0/16:0)*	LC/MS pos late	52434	100008954	9939965				2290	705.591	0.0502639	0.76864	-0.000130897	0.999299	-0.122228	0.51605	0.287308	-0.102324	0.550347	0.259363	-0.224552	0.114256	0.942122	-0.160632	0.297318	0.526779	-0.125809	0.555556	0.255272	0.137308	0.447127	0.349569
Lipid	Eicosanoid	5-HETE	LC/MS neg	37372	100002137	5280733	C04805	HMDB11134	73307-52-5	5382	319.228	0.152945	0.518016	0.432951	0.0415108	0.0918343	0.780416	0.107674	-0.265643	0.26301	0.580028	-0.173809	0.56123	0.250859	0.109813	0.725717	0.139233	0.456059	0.165593	0.780959	0.0175877	0.948863	0.0227966
Lipid	Eicosanoid	leukotriene B4	LC/MS neg	37530	399	5280492	C02165	HMDB01085	71160-24-2	5186	335.223	0.463949	0.248097	0.545179	0.0758574	0.0418343	0.927047	0.0328982	-0.0560914	0.90654	0.042613	-0.0142571	0.973569	0.0116331	0.596423	0.109074	0.962277	0.1901	0.687077	0.162994	0.499788	0.313608	0.503613
Lipid	Fatty Acid Metabolism (also BCAA Metabolism)	methylmalonate (MMA)	LC/MS polar	1496	418	487	C02170	HMDB00202	516-05-2	3078.4	117.019	0.400387	0.26682	-0.138199	0.720336	-0.729468	0.0715278	1.14553	0.347936	0.493392	0.306808	-0.381532	0.434155	0.362355	-0.590851	0.109445	0.960803	0.473281	0.354619	0.450239	-0.4854	0.373381	0.427848
Lipid	Fatty Acid Metabolism (also BCAA Metabolism)	propionylcarnitine (C3)	LC/MS pos early	32452	100001162	107738	C03017	HMDB00824	17298-37-2	2590	218.139	0.446835	0.0458084	0.10322	0.632889	-0.273471	0.258321	0.587841	0.201056	0.408089	0.389245	-0.072415	0.767878	0.114708	-0.0779051	0.751066	0.124322	-0.0307283	0.930222	0.0314135	0.0124348	0.966671	0.0147212
Lipid	Fatty Acid Metabolism(Acyl Carnitine)	acetylcarnitine (C2)	LC/MS pos early	32198	100000802	1	C02571	HMDB00201	5080-50-2	2282	204.123	-0.0146168	0.961848	-0.136613	0.598957	0.0546798	0.874324	0.0583275	-0.164342	0.568696	0.24512	-0.109662	0.684739	0.164475	-0.0660237	0.843942	0.0736873	-0.13194	0.782561	0.106482	0.120603	0.731716	0.135657
Lipid	Fatty Acid Metabolism(Acyl Carnitine)	cis-4-decenoylcarnitine (C10:1)	LC/MS pos late	38178	100002259	NA			98930-66-6	1057	314.233	0.284918	0.53546	0.657347	0.115701	-0.174229	0.770987	0.112953	-0.337232	0.547392	0.261702	-0.511461	0.376331	0.42443	0.21288	0.655074	0.18371	-0.0347033	0.929781	0.0316193	0.744584	0.130234	0.885274
Lipid	Fatty Acid Metabolism(Acyl Carnitine)	linoleoylcarnitine (C18:2)*	LC/MS pos late	46223	100003151	6450015		HMDB06469	36816-10-1	1430	424.342	0.387785	0.136606	0.397796	0.0750315	-0.126656	0.654435	0.184133	-0.0410664	0.885468	0.0528271	-0.167722	0.490157	0.309665	0.204043	0.34803	0.458384	0.0154515	0.957438	0.0188892	0.362752	0.224495	0.648793
Lipid	Fatty Acid Metabolism(Acyl Carnitine)	oleoylcarnitine (C18)	LC/MS pos late	35160	100001501	6441392		HMDB05065	38677-66-6	1423	426.358	0.357709	0.110206	0.315298	0.0828154	-0.0294695	0.907185	0.042304	0.0441089	0.845696	0.0727858	0.0146394	0.945655	0.0242674	0.244759	0.260862	0.583589	0.0863078	0.747811	0.126208	0.179774	0.454025	0.34292
Lipid	Fatty Acid, Dicarboxylate	3-carboxy-4-methyl-5-pentyl-2-furanpropionate (3-CMPFP)	LC/MS neg	61871	100020004	194501				4000	267.124	-0.786086	0.0423029	0.086015	0.840445	0.346814	0.472053	0.32601	-0.799246	0.121239	0.916356	-0.452432	0.397765	0.400374	-0.708258	0.106353	0.973252	0.306327	0.505857	0.295972	-0.434516	0.401739	0.396056
Lipid	Fatty Acid, Dicarboxylate	azelate (nonanedioate; C9)	LC/MS polar	18362	2029	2266	C08261	HMDB00784	123-99-9	2520	187.098	0.59232	0.0327005	0.431152	0.0878815	0.325297	0.339646	0.468973	0.123583	0.740719	0.130347	0.448881	0.237376	0.624563	0.816703	0.00515035	2.28816	-0.158433	0.52126	0.282946	0.460241	0.202127	0.694375
Lipid	Fatty Acid, Dicarboxylate	dodecadienoate (12:2)*	LC/MS neg	62276	100020478	NA				5146	195.139	-0.357732	0.0705809	-0.116385	0.566071	0.248364	0.284461	0.545977	-0.225649	0.220822	0.655958	0.0227145	0.916914	0.0376716	-0.186562	0.445877	0.350785	-0.140503	0.683476	0.165277	-0.127316	0.676875	0.169492
Lipid	Fatty Acid, Dicarboxylate	dodecenedioate (C12:1-DC)*	LC/MS neg	61864	100019972	NA				2700	227.129	-0.350909	0.185168	-0.102732	0.543983	0.498197	0.116286	0.934471	-0.26015	0.326085	0.48667	0.238048	0.350062	0.455855	0.0915355	0.714684	0.145886	0.00729962	0.978464	0.00945514	-0.15077	0.547277	0.261793
Lipid	Fatty Acid, Dicarboxylate	octadecenedioate (C18:1-DC)*	LC/MS neg	61861	100019978	NA				4875	311.223	0.564293	0.0229077	0.36097	0.176341	-0.125381	0.676574	0.169685	0.0830562	0.75171	0.12395	-0.042325	0.88941	0.0508981	0.171598	0.560326	0.251559	-0.164006	0.660519	0.180115	0.309594	0.402478	0.395258
Lipid	Fatty Acid, Dihydroxy	2,4-dihydroxybutyrate	LC/MS polar	62951	100002285	192742		HMDB00360	1518-62-3	1793	119.035	1.06431	0.000102124	0.599754	0.0575555	-0.10791	0.680935	0.166894	0.266818	0.457264	0.339833	0.158908	0.658794	0.18125	0.581448	0.0271092	1.56688	-0.107031	0.76179	0.118165	0.484975	0.239812	0.62013
Lipid	Fatty Acid, Dihydroxy	2S,3R-dihydroxybutyrate	LC/MS polar	62950	100002284	10964471		HMDB02453	5057-93-2	1660	119.035	0.949607	0.0274264	0.970228	0.00546793	-0.190895	0.684529	0.164608	-0.105136	0.827648	0.0821546	-0.296032	0.491694	0.308305	0.331307	0.348117	0.458274	0.0792468	0.846403	0.0724228	0.581112	0.206498	0.685085
Lipid	Fatty Acid, Dihydroxy	3,4-dihydroxybutyrate	LC/MS polar	62952	100001730	NA			51267-44-8	2204	119.035	0.804034	0.00364174	0.58842	0.0131193	-0.24707	0.333981	0.476278	0.257194	0.369007	0.432966	0.010124	0.968713	0.0138047	0.306634	0.191171	0.718578	0.33644	0.307268	0.512483	0.100254	0.730708	0.136256
Lipid	Fatty Acid, Monohydroxy	13-HODE + 9-HODE	LC/MS neg	37752	100002196	43013				5275	295.228	0.293905	0.462531	0.578412	0.0761085	0.196469	0.687139	0.162955	-0.165334	0.737566	0.132199	0.0311348	0.94643	0.0239116	0.338921	0.357128	0.447176	-0.0805689	0.822484	0.0848723	0.354785	0.427784	0.368776
Lipid	Fatty Acid, Monohydroxy	2-hydroxypalmitate	LC/MS neg	35675	100001579	92836		HMDB31057	764-67-0	5511.2	271.228	0.157313	0.355093	0.300903	0.045057	-0.131255	0.486234	0.313155	-0.152487	0.44498	0.351659	-0.283742	0.115949	0.935732	-0.0752534	0.618815	0.208439	0.112266	0.582839	0.234452	0.143	0.488657	0.310996
Lipid	Fatty Acid, Monohydroxy	2-hydroxystearate	LC/MS neg	17945	1239	69417	C03045		629-22-1	5695	299.259	0.216012	0.298892	0.361407	0.0223586	-0.203127	0.38006	0.420148	-0.17242	0.459793	0.337438	-0.375547	0.0588749	1.23007	-0.103758	0.542948	0.265242	0.0919589	0.664566	0.177462	0.218146	0.281312	0.550812
Lipid	Fatty Acid, Monohydroxy	3-hydroxydecanoate	LC/MS neg	22053	100000997	26612		HMDB02203	5561-87-5	4634.7	187.134	-0.451795	0.00197593	-0.258698	0.0526345	0.0641951	0.647184	0.188972	-0.166147	0.230166	0.637959	-0.101952	0.492444	0.307643	-0.530831	0.00298838	2.52456	0.0157067	0.955472	0.0197819	-0.438041	0.10291	0.987544
Lipid	Glycerolipid Metabolism	glycerol	LC/MS neg	15122	1254	753	C00116	HMDB00131	56-81-5	758	91.0401	0.00996451	0.961915	0.474939	0.0185508	0.264747	0.319012	0.496192	-0.350458	0.134504	0.871266	-0.0857108	0.738171	0.131843	-0.0540591	0.823753	0.084203	0.225082	0.422256	0.374424	-0.0996463	0.716805	0.144599
Lipid	Hexosylceramides (HCER)	glycosyl-N-palmitoyl-sphingosine (d18:1/16:0)	LC/MS pos late	53013	100009272	NA				2623	700.572	0.394959	0.0841095	0.140146	0.509118	-0.224093	0.397491	0.400673	0.124676	0.664976	0.177194	-0.0994177	0.725468	0.139382	0.17507	0.419882	0.376872	-0.0623131	0.791052	0.101795	0.310837	0.270814	0.56733
Lipid	Inositol Metabolism	myo-inositol	LC/MS polar	1124	363	892	C00137	HMDB00211	87-89-8	3506.3	225.062	0.825357	0.00584977	0.49656	0.0762917	-0.456825	0.145933	0.835847	0.335846	0.382406	0.417476	-0.120979	0.732492	0.135197	0.117725	0.649447	0.187457	0.404637	0.244058	0.612507	0.00266533	0.994468	0.00240909
Lipid	Ketone Bodies	3-hydroxybutyrate (BHBA)	LC/MS polar	542	254	441	C01089	HMDB00357	625-72-9	1444	103.04	-1.39892	0.000476778	-0.832467	0.082558	0.612791	0.187764	0.726387	-0.277463	0.476175	0.322233	0.335328	0.511631	0.291043	-0.995045	0.0616617	1.20998	0.357872	0.600902	0.221196	-1.53913	0.0203026	1.69245
Lipid	Lactosylceramides (LCER)	lactosyl-N-palmitoyl-sphingosine (d18:1/16:0)	LC/MS pos late	53010	100009030	NA			4201-62-1	2527	862.625	-0.179297	0.353055	-0.0846709	0.506718	0.118776	0.602555	0.220004	-0.122917	0.524198	0.280505	-0.00414126	0.982253	0.00777643	0.0951197	0.633214	0.198449	-0.282002	0.28662	0.542694	0.263762	0.288247	0.540236
Lipid	Long Chain Fatty Acid	eicosenoate (20:1n9 or 1n11)	LC/MS neg	33587	100001335	5282768	C16526	HMDB02231		5950	309.28	-0.725537	0.0122364	-0.113393	0.685378	0.654811	0.0643049	1.19176	-0.632535	0.0834367	1.07864	0.0222758	0.953232	0.0208013	-0.370036	0.258798	0.587039	0.190305	0.635036	0.197201	-0.503323	0.242059	0.616079
Lipid	Long Chain Fatty Acid	myristoleate (14:1n5)	LC/MS neg	32418	100001198	5281119	C08322	HMDB02000	544-64-9	5346.9	225.186	-0.41102	0.0659162	-0.193233	0.393152	0.146766	0.576015	0.239566	-0.0884756	0.72369	0.140447	0.0582902	0.838382	0.076558	-0.438768	0.131309	0.881706	-0.0624069	0.881885	0.0545878	-0.460654	0.254827	0.593754
Lipid	Long Chain Fatty Acid	oleate/vaccenate (18:1)	LC/MS neg	52285	100008930	NA				5655	281.249	-0.368541	0.197224	0.328881	0.269242	0.493134	0.158198	0.800799	-0.746842	0.0343363	1.46425	-0.253708	0.474654	0.323623	-0.269465	0.407862	0.389487	-0.0508406	0.901806	0.0448869	0.0138997	0.97202	0.0123246
Lipid	Long Chain Fatty Acid	palmitate (16:0)	LC/MS neg	1336	424	985	C00249	HMDB00220	57-10-3	5618	255.233	-0.0911605	0.529298	0.223142	0.179401	0.261069	0.165252	0.781852	-0.283021	0.0957813	1.01872	-0.0219523	0.907436	0.042184	-0.0389072	0.832634	0.0795457	0.0736733	0.752823	0.123307	-0.059931	0.782948	0.106267
Lipid	Long Chain Fatty Acid	palmitoleate (16:1n7)	LC/MS neg	33447	452	445638	C08362	HMDB03229	373-49-9	5475	253.217	-0.22329	0.337473	0.370964	0.159084	0.535258	0.0819916	1.08623	-0.479136	0.0664425	1.17755	0.0561213	0.85337	0.0688626	0.124669	0.692638	0.159494	-0.00573541	0.989051	0.0047815	0.0718936	0.846048	0.0726051
Lipid	Lysophospholipid	1-arachidonoyl-GPC* (20:4)*	LC/MS pos late	33228	100001551	NA	C05208	HMDB10395		1460	544.34	0.224173	0.338823	0.421897	0.0751064	-0.0775475	0.769705	0.113676	-0.189228	0.420206	0.376538	-0.266775	0.183836	0.735569	0.0278272	0.887201	0.0519781	0.215328	0.353308	0.451847	0.168995	0.457966	0.339167
Lipid	Lysophospholipid	1-linoleoyl-GPC (18:2)	LC/MS pos late	34419	100001395	11988421	C04100	HMDB10386		1465	520.34	0.0157246	0.94643	0.150832	0.52518	-0.399466	0.269013	0.570227	-0.0993747	0.679604	0.167744	-0.49884	0.134356	0.871742	-0.669496	0.0448962	1.34779	0.0139361	0.951703	0.0214985	-0.178785	0.424241	0.372387
Lipid	Lysophospholipid	1-oleoyl-GPC (18:1)	LC/MS pos late	48258	100001272	16081932		HMDB02815	19420-56-5	1540	522.355	0.641559	0.0163437	0.572253	0.0140024	-0.235583	0.407888	0.38946	0.0357738	0.90094	0.0453041	-0.19981	0.448858	0.347891	0.17199	0.412533	0.384541	0.0264915	0.905482	0.0431204	0.356346	0.19329	0.713791
Lipid	Lysophospholipid	1-palmitoleoyl-GPC* (16:1)*	LC/MS pos late	33230	100001511	24779461		HMDB10383		1450	494.324	0.679638	0.0349652	0.793254	0.00216638	-0.251539	0.55907	0.252534	-0.0446434	0.893466	0.0489218	-0.296182	0.443326	0.353276	0.219876	0.538979	0.268428	-0.159714	0.568088	0.245584	0.609224	0.0621074	1.20686
Lipid	Lysophospholipid	1-palmitoyl-GPC (16:0)	LC/MS pos late	33955	100001263	86554		HMDB10382	17364-16-8	1525	496.34	0.526071	0.0333509	0.684809	0.00306123	-0.0491158	0.843968	0.0736738	-0.124963	0.6205	0.207258	-0.174079	0.432204	0.364311	0.261282	0.169489	0.770857	0.146148	0.530307	0.275473	0.350108	0.175319	0.75617
Lipid	Lysophospholipid	1-palmitoyl-GPE (16:0)	LC/MS pos late	35631	100001567	9547069		HMDB11503	53862-35-4	1544	454.293	0.690282	0.0159595	0.671381	0.00929309	0.0218761	0.944695	0.0247083	0.172543	0.517861	0.285786	0.194419	0.49891	0.301978	0.498238	0.0930652	1.03121	0.599001	0.0785957	1.1046	-0.0455981	0.879069	0.055977
Lipid	Lysophospholipid	1-stearoyl-GPC (18:0)	LC/MS pos late	33961	100001271	497299		HMDB10384	19420-57-6	1606	524.371	0.760014	0.013669	0.867875	0.00255314	-0.0259759	0.935874	0.0287827	-0.0725085	0.837198	0.0771719	-0.0984843	0.759093	0.119705	0.556249	0.0272256	1.56502	0.160461	0.560782	0.251206	0.561131	0.107095	0.97023
Lipid	Lysophospholipid	1-stearoyl-GPE (18:0)	LC/MS pos late	42398	100001461	9547068		HMDB11130	69747-55-3	1626	482.324	0.621953	0.0369952	0.810526	0.00556361	0.146905	0.663739	0.178003	0.0275271	0.930301	0.0313764	0.174432	0.598184	0.223165	0.537954	0.0840661	1.07538	0.6351	0.0527598	1.2777	-0.00695307	0.981186	0.00824885
Lipid	Lysophospholipid	1-stearoyl-GPI (18:0)	LC/MS neg	19324	100000656	NA		HMDB61696	796963-93-4	5794	599.32	0.222178	0.407683	0.497336	0.126507	-0.0150151	0.970232	0.0131243	-0.149434	0.72529	0.139488	-0.164449	0.733751	0.134451	0.186925	0.621442	0.206599	0.25243	0.489008	0.310684	0.204124	0.635137	0.197132
Lipid	Lysophospholipid	2-palmitoyl-GPC* (16:0)*	LC/MS neg	35253	100001562	15061532		HMDB61702		6215	570.341	0.656587	0.023554	0.766091	0.01749	-0.278665	0.395078	0.403317	-0.0481515	0.894146	0.0485918	-0.326816	0.378625	0.421791	0.171993	0.553069	0.257221	-0.163503	0.639237	0.194338	0.594186	0.135993	0.866482
Lipid	Lysoplasmalogen	1-(1-enyl-palmitoyl)-GPC (P-16:0)*	LC/MS pos late	52474	100002875	10917802		HMDB10407		1547	480.345	0.668299	0.0330347	0.630699	0.030999	-0.401391	0.249394	0.603115	-0.0174073	0.963892	0.0159716	-0.418798	0.2571	0.589898	0.177371	0.521242	0.282961	0.456452	0.180298	0.744008	0.329905	0.413408	0.383621
Lipid	Medium Chain Fatty Acid	caproate (6:0)	LC/MS neg	32489	926	8892	C01585	HMDB00535	142-62-1	2713.7	115.076	0.285876	0.399328	0.0455379	0.894378	0.121737	0.759664	0.119378	0.399895	0.401962	0.395815	0.521632	0.265256	0.576334	0.611855	0.0682383	1.16597	-0.257605	0.47074	0.327219	0.240493	0.588048	0.230587
Lipid	Medium Chain Fatty Acid	caprylate (8:0)	LC/MS neg	32492	932	379	C06423	HMDB00482	124-07-2	4362	143.108	0.000122966	0.999625	-0.127449	0.540115	0.0645049	0.816961	0.0877986	0.0974398	0.747399	0.126447	0.161945	0.542028	0.265978	-0.0290814	0.89789	0.0467768	-0.0408419	0.900767	0.0453874	-0.167202	0.617734	0.209198
Lipid	Medium Chain Fatty Acid	cis-4-decenoate (10:1n6)*	LC/MS neg	62873	100002796	5312351			505-90-8	4890	169.123	-0.849215	0.0156019	-0.159079	0.650272	0.130553	0.778851	0.108546	-0.538104	0.122015	0.913588	-0.407551	0.368685	0.433344	-0.738612	0.112925	0.947209	0.0779151	0.882476	0.0542969	-0.376511	0.469478	0.328385
Lipid	Mevalonate Metabolism	3-hydroxy-3-methylglutarate	LC/MS polar	531	112	1662	C03761	HMDB00355	503-49-1	2850	161.046	0.511304	0.0271701	0.221906	0.275237	-0.252103	0.266672	0.574023	0.167239	0.496107	0.304425	-0.0848646	0.700417	0.154643	-0.0468747	0.839503	0.0759775	0.194045	0.595068	0.225434	-0.075203	0.798806	0.0975588
Lipid	Monoacylglycerol	1-arachidonylglycerol (20:4)	LC/MS neg	34397	100001433	5282281	C13857	HMDB11549	35474-99-8	6250	303.233	0.339546	0.101995	0.238685	0.238478	0.0062456	0.980581	0.00851633	0.101856	0.684394	0.164694	0.108102	0.681341	0.166635	0.225583	0.332988	0.477572	0.159188	0.564084	0.248657	0.0246218	0.930616	0.0312297
Lipid	Monoacylglycerol	1-dihomo-linolenylglycerol (20:3)	LC/MS neg	48341	100006121	NA				6400	305.249	0.490826	0.0413018	0.470823	0.0339264	-0.103561	0.706554	0.150855	0.0421229	0.883356	0.053864	-0.0614384	0.8255	0.083283	0.219148	0.33549	0.47432	-0.456749	0.0846151	1.07255	0.547024	0.0766295	1.1156
Lipid	Monoacylglycerol	1-linoleoylglycerol (18:2)	LC/MS neg	27447	100001040	5283469			2277-28-3	6477	279.233	0.0685075	0.748379	0.156333	0.437671	-0.234692	0.391394	0.407386	-0.112145	0.650326	0.186869	-0.346838	0.185671	0.731256	-0.443741	0.060149	1.22077	-0.108206	0.638233	0.195021	-0.0337833	0.890221	0.050502
Lipid	Monoacylglycerol	1-myristoylglycerol (14:0)	LC/MS neg	35625	100001618	79050	C01885	HMDB11561	75685-84-6	6353.3	227.202	0.119809	0.662093	0.407064	0.135445	0.204635	0.500897	0.300251	-0.210193	0.561514	0.250639	-0.00555848	0.986578	0.00586858	0.0121085	0.957115	0.0190358	-0.104058	0.688787	0.161915	0.0783672	0.816538	0.0880237
Lipid	Monoacylglycerol	1-oleoylglycerol (18:1)	LC/MS neg	21184	100000924	5283468		HMDB11567	111-03-5	6650	281.249	0.489204	0.0126665	0.545427	0.00597463	0.0165156	0.938566	0.027535	-0.14988	0.52756	0.277728	-0.133364	0.567862	0.245758	0.276466	0.133106	0.875804	-0.228144	0.299837	0.523115	0.542915	0.0439451	1.35709
Lipid	Monoacylglycerol	1-palmitoylglycerol (16:0)	LC/MS neg	21127	100000827	14900		HMDB31074	542-44-9	6550	255.233	0.547687	0.0124774	0.591646	0.00908252	-0.0129481	0.956571	0.0192827	-0.0761284	0.785008	0.105126	-0.0890765	0.745113	0.127778	0.406018	0.0442663	1.35393	-0.213396	0.35958	0.444204	0.619575	0.0489897	1.3099
Lipid	Monoacylglycerol	2-linoleoylglycerol (18:2)	LC/MS neg	32506	100000987	5365676		HMDB11538	3443-82-1	6250	279.233	-0.00285111	0.99054	0.0370072	0.871171	-0.136051	0.615114	0.211044	-0.0595893	0.835708	0.0779455	-0.19564	0.453065	0.343839	-0.41158	0.0694443	1.15836	0.030171	0.915834	0.0381833	-0.233539	0.40547	0.392041
Lipid	Monoacylglycerol	2-oleoylglycerol (18:1)	LC/MS neg	21232	100000943	5319879		HMDB11537	3443-84-3	6500	281.249	0.48625	0.0138691	0.587199	0.00373848	0.0184485	0.932998	0.0301194	-0.198967	0.392364	0.406311	-0.180519	0.443044	0.353553	0.291446	0.133352	0.875001	-0.174451	0.463296	0.334142	0.573728	0.0443736	1.35288
Lipid	Monoacylglycerol	2-palmitoylglycerol (16:0)	LC/MS neg	33419	100001048	123409		HMDB11533	23470-00-0	6400	255.233	0.480299	0.0289981	0.547099	0.0127294	-0.000551838	0.998148	0.000805025	-0.0897498	0.741835	0.129693	-0.0903016	0.731245	0.135937	0.338045	0.0858464	1.06628	-0.178465	0.449989	0.346798	0.532451	0.0820831	1.08575
Lipid	Phosphatidylcholine (PC)	1,2-dilinoleoyl-GPC (18:2/18:2)	LC/MS pos late	52603	100008903	5288075		HMDB08138	998-06-1	2006	782.569	-0.478734	0.16931	-0.350001	0.193295	0.0947597	0.813396	0.089698	-0.314469	0.430195	0.366335	-0.219709	0.512362	0.290423	-0.617713	0.0347969	1.45846	-0.233186	0.402554	0.395176	-0.261978	0.379998	0.420219
Lipid	Phosphatidylcholine (PC)	1,2-dipalmitoyl-GPC (16:0/16:0)	LC/MS pos late	19130	100000657	452110		HMDB00564	63-89-8	2365	734.569	0.0784515	0.647336	-0.165083	0.255978	0.0210503	0.917476	0.0374053	0.0903827	0.595793	0.224905	0.111433	0.49576	0.304729	0.10702	0.546204	0.262645	-0.122883	0.579766	0.236747	0.0672684	0.714717	0.145866
Lipid	Phosphatidylcholine (PC)	1-linoleoyl-2-arachidonoyl-GPC (18:2/20:4n6)*	LC/MS pos late	52710	100009131	NA		HMDB08147		1969	806.569	-0.414951	0.327099	-0.226509	0.513216	0.13506	0.784339	0.105496	-0.414806	0.415274	0.381665	-0.279746	0.5132	0.289713	-0.404218	0.229799	0.638652	-0.0319167	0.921508	0.035501	-0.105853	0.787126	0.103956
Lipid	Phosphatidylcholine (PC)	1-palmitoyl-2-arachidonoyl-GPC (16:0/20:4n6)	LC/MS pos late	52462	100008914	10747814		HMDB07982	35418-58-7	2091	782.569	-0.333637	0.348501	-0.159578	0.584176	0.236011	0.564701	0.248181	-0.317193	0.45131	0.345525	-0.0811824	0.813316	0.0897406	-0.131853	0.624886	0.204199	0.105955	0.686843	0.163142	-0.112478	0.716745	0.144635
Lipid	Phosphatidylcholine (PC)	1-palmitoyl-2-docosahexaenoyl-GPC (16:0/22:6)	LC/MS pos late	52610	100008915	6441886		HMDB07991	59403-54-2	2023	806.569	-0.482545	0.312668	-0.256977	0.567732	0.267963	0.615585	0.210712	-0.524888	0.353405	0.451727	-0.256925	0.561434	0.250701	-0.240445	0.466926	0.330752	0.168461	0.575338	0.240077	-0.0817885	0.823493	0.0843401
Lipid	Phosphatidylcholine (PC)	1-palmitoyl-2-linoleoyl-GPC (16:0/18:2)	LC/MS pos late	42446	1537	5287971		HMDB07973	40811-94-7	2160	758.569	-0.377434	0.0999	-0.23073	0.218778	0.0906269	0.724536	0.13994	-0.205623	0.407972	0.38937	-0.114996	0.577145	0.238715	-0.379845	0.0427151	1.36942	-0.141465	0.439526	0.357015	-0.182328	0.329153	0.482602
Lipid	Phosphatidylcholine (PC)	1-palmitoyl-2-oleoyl-GPC (16:0/18:1)	LC/MS pos late	52461	1539	6436017		HMDB07972	26853-31-6;26853-31-6	2358	760.585	0.0392492	0.854691	-0.118815	0.439174	0.129148	0.609648	0.214921	0.0373931	0.860064	0.0654693	0.166541	0.4168	0.380073	0.095577	0.653201	0.184953	-0.275046	0.263007	0.580032	0.0894792	0.663796	0.177965
Lipid	Phosphatidylcholine (PC)	1-palmitoyl-2-palmitoleoyl-GPC (16:0/16:1)*	LC/MS pos late	52470	100008984	NA		HMDB07969		2160	732.554	0.12913	0.599538	0.072076	0.649252	0.259623	0.393232	0.405351	0.0837062	0.747212	0.126556	0.343329	0.183509	0.736343	0.283503	0.263311	0.57953	-0.406988	0.140523	0.852254	0.177584	0.477045	0.321441
Lipid	Phosphatidylcholine (PC)	1-palmitoyl-2-stearoyl-GPC (16:0/18:0)	LC/MS pos late	52616	100008921	NA		HMDB07970	59403-51-9	2653	762.601	0.151334	0.377919	0.011661	0.94739	0.129823	0.513041	0.289848	0.00782159	0.967545	0.0143289	0.137644	0.462297	0.335079	0.233557	0.187792	0.726324	-0.163023	0.445117	0.351525	0.191009	0.30127	0.521044
Lipid	Phosphatidylcholine (PC)	1-stearoyl-2-arachidonoyl-GPC (18:0/20:4)	LC/MS pos late	42450	100001869	16219824		HMDB08048	35418-59-8	2300	810.601	-0.112876	0.710061	-0.0740617	0.789026	0.109483	0.753809	0.122738	-0.268897	0.451917	0.344941	-0.159414	0.583727	0.23379	-0.00134197	0.995467	0.00197305	-0.0612109	0.801069	0.0963303	0.193778	0.450672	0.346139
Lipid	Phosphatidylcholine (PC)	1-stearoyl-2-docosahexaenoyl-GPC (18:0/22:6)	LC/MS pos late	52611	100008916	NA		HMDB08057	59403-52-0	2197	834.601	-0.225225	0.608825	-0.0763261	0.861281	0.384027	0.434001	0.362509	-0.477492	0.348554	0.45773	-0.0934653	0.806969	0.0931431	0.14094	0.647129	0.189009	0.064317	0.839366	0.0760484	0.196887	0.537379	0.269719
Lipid	Phosphatidylcholine (PC)	1-stearoyl-2-linoleoyl-GPC (18:0/18:2)*	LC/MS pos late	52452	100008980	NA		HMDB08039		2380	786.601	-0.206413	0.332171	-0.170944	0.34668	0.0761627	0.757283	0.120742	-0.142139	0.535031	0.271621	-0.0659767	0.740814	0.130291	-0.242072	0.207102	0.683816	-0.264547	0.200102	0.698749	-0.0217766	0.902245	0.0446757
Lipid	Phosphatidylcholine (PC)	1-stearoyl-2-oleoyl-GPC (18:0/18:1)	LC/MS pos late	52438	100008904	NA		HMDB08038	56421-10-4	2644	788.616	0.28261	0.148985	-0.0258968	0.872197	0.179276	0.48688	0.312578	0.169295	0.42134	0.375368	0.348571	0.154193	0.811934	0.319096	0.174362	0.758549	-0.370635	0.0894449	1.04844	0.186729	0.321306	0.493082
Lipid	Phosphatidylinositol (PI)	1-stearoyl-2-linoleoyl-GPI (18:0/18:2)	LC/MS polar	52468	100008994	NA		HMDB09809		910	861.55	-0.196834	0.355577	-0.322102	0.0412394	0.0599956	0.798994	0.0974566	-0.014129	0.95034	0.022121	0.0458666	0.79749	0.0982747	-0.165589	0.345556	0.461481	-0.380109	0.0831788	1.07999	0.010275	0.957143	0.0190233
Lipid	Phospholipid Metabolism	choline	LC/MS pos early	15506	1256	305	C00114	HMDB00097	67-48-1	1961	104.107	0.383772	0.0548066	0.390803	0.0287454	-0.0171346	0.954734	0.0201177	0.0610863	0.768691	0.114248	0.0439517	0.882209	0.0544285	0.141202	0.623458	0.205193	0.241293	0.328487	0.483481	-0.043504	0.854903	0.0680833
Lipid	Phospholipid Metabolism	glycerophosphoethanolamine	LC/MS pos early	37455	100001620	123874	C01233	HMDB00114	33049-08-0	659	216.063	0.116473	0.475074	0.266688	0.191744	-0.168561	0.462167	0.335201	0.0140416	0.942117	0.0258952	-0.15452	0.559261	0.252385	-0.319705	0.202371	0.693852	0.431065	0.115394	0.937815	-0.41664	0.113853	0.943656
Lipid	Phospholipid Metabolism	glycerophosphorylcholine (GPC)	LC/MS pos early	15990	100000269	71920	C00670	HMDB00086	28319-77-9	672	258.11	0.423001	0.175032	0.689537	0.0242308	-0.419564	0.274001	0.562247	0.0355463	0.916798	0.0377263	-0.384018	0.285554	0.544311	-0.206306	0.536949	0.270067	0.186936	0.604142	0.218861	0.0686659	0.832284	0.0797285
Lipid	Phospholipid Metabolism	trimethylamine N-oxide	LC/MS pos early	40406	100003397	1145	C01104	HMDB00925	1184-78-7	2100	76.0757	-0.821658	0.0315855	-0.437754	0.287315	-0.766411	0.109304	0.961366	-0.0473676	0.907927	0.0419491	-0.813778	0.101545	0.993342	-2.00801	0.000106285	3.97353	0.980215	0.0699534	1.15519	-1.76602	0.00525446	2.27947
Lipid	Plasmalogen	1-(1-enyl-palmitoyl)-2-arachidonoyl-GPC (P-16:0/20:4)*	LC/MS pos late	52689	100009014	NA		HMDB11220		2154	766.575	-0.332742	0.318545	-0.337936	0.278654	-0.205333	0.568383	0.245359	-0.292489	0.456354	0.340699	-0.497822	0.109588	0.960236	-0.558664	0.0164361	1.7842	0.284928	0.251281	0.59984	-0.227051	0.439042	0.357494
Lipid	Plasmalogen	1-(1-enyl-palmitoyl)-2-linoleoyl-GPC (P-16:0/18:2)*	LC/MS pos late	52682	100009009	NA		HMDB11211		2226	742.575	-0.30878	0.182462	-0.393621	0.116271	-0.238936	0.333875	0.476416	-0.198189	0.465673	0.331919	-0.437125	0.0652044	1.18572	-0.603103	0.00170637	2.76793	-0.0451902	0.837469	0.0770311	-0.139617	0.542559	0.265553
Lipid	Plasmalogen	1-(1-enyl-palmitoyl)-2-oleoyl-GPC (P-16:0/18:1)*	LC/MS pos late	52478	100009007	NA				2443	744.59	0.0384449	0.845384	-0.238353	0.259224	-0.305556	0.158473	0.800046	0.0217252	0.924444	0.0341196	-0.283831	0.172498	0.763216	-0.293156	0.09012	1.04518	-0.123846	0.586612	0.231649	0.0629188	0.790285	0.102216
Lipid	Plasmalogen	1-(1-enyl-palmitoyl)-2-palmitoyl-GPC (P-16:0/16:0)*	LC/MS pos late	52716	100009162	11146967		HMDB11206		2454	718.575	-0.0596716	0.786385	-0.246746	0.276864	-0.246504	0.286611	0.542707	-0.075278	0.756096	0.121423	-0.321782	0.123496	0.908347	-0.271827	0.152897	0.815601	0.00471613	0.986808	0.00576742	0.0472034	0.864074	0.063449
Lipid	Polyunsaturated Fatty Acid (n3 and n6)	arachidonate (20:4n6)	LC/MS neg	1110	229	444899	C00219	HMDB01043	506-32-1	5535	303.233	0.32727	0.285284	0.665642	0.0123009	0.123053	0.73512	0.133642	-0.317523	0.37917	0.421166	-0.194471	0.566415	0.246865	0.224876	0.439244	0.357294	0.0553012	0.868843	0.0610585	0.387088	0.289436	0.538447
Lipid	Polyunsaturated Fatty Acid (n3 and n6)	dihomolinoleate (20:2n6)	LC/MS neg	17805	1231	6439848	C16525	HMDB05060	2091-39-6	5730	307.264	-0.482775	0.0879467	0.18952	0.496233	0.37131	0.287297	0.54167	-0.7029	0.0381968	1.41797	-0.33159	0.340877	0.467402	-0.301342	0.356098	0.448431	-0.239921	0.552554	0.257626	0.170202	0.657592	0.182044
Lipid	Polyunsaturated Fatty Acid (n3 and n6)	dihomolinolenate (20:3n3 or 3n6)	LC/MS neg	35718	100001739	5280581	C03242	HMDB02925	17046-59-2	5596	305.249	0.555351	0.109186	0.800939	0.0046579	0.0614588	0.875506	0.0577409	-0.29953	0.457316	0.339784	-0.238071	0.508981	0.293299	0.247189	0.408364	0.388952	-0.357313	0.296534	0.527926	0.693693	0.0728838	1.13737
Lipid	Polyunsaturated Fatty Acid (n3 and n6)	docosahexaenoate (DHA; 22:6n3)	LC/MS neg	44675	100000665	445580	C06429	HMDB02183	6217-54-5	5525	327.233	0.00173477	0.995908	0.518725	0.11426	0.343003	0.412796	0.384264	-0.594881	0.1431	0.844361	-0.251878	0.509081	0.293213	0.106136	0.751081	0.124313	0.0236463	0.94865	0.0228941	0.34422	0.366259	0.436211
Lipid	Polyunsaturated Fatty Acid (n3 and n6)	hexadecadienoate (16:2n6)	LC/MS neg	57652	100009394	NA		HMDB00477	28290-73-5	5398	251.202	-0.256252	0.374254	0.352039	0.25734	0.495058	0.151654	0.819145	-0.537849	0.152579	0.816506	-0.0427907	0.907834	0.0419935	0.0223899	0.941327	0.0262594	-0.159444	0.66599	0.176533	0.15819	0.677479	0.169104
Lipid	Polyunsaturated Fatty Acid (n3 and n6)	linoleate (18:2n6)	LC/MS neg	1105	180	5280450	C01595	HMDB00673	60-33-3	5535	279.233	-0.545538	0.111276	0.359615	0.285006	0.595736	0.13666	0.86436	-0.932051	0.0157846	1.80177	-0.336314	0.351855	0.453636	-0.280478	0.422129	0.374555	0.13069	0.771692	0.112556	-0.0203993	0.961931	0.0168562
Lipid	Polyunsaturated Fatty Acid (n3 and n6)	linolenate (18:3n3 or 3n6)	LC/MS neg	34035	100001337	5280934	C06426	HMDB03073		5450	277.217	-0.701693	0.100623	0.541633	0.248872	0.966904	0.0661162	1.17969	-1.26984	0.0235897	1.62728	-0.302938	0.579927	0.236626	-0.0825041	0.862327	0.0643278	0.434526	0.496473	0.304104	-0.0330398	0.960524	0.0174916
Lipid	Polyunsaturated Fatty Acid (n3 and n6)	tetradecadienoate (14:2)*	LC/MS neg	62850	100020343	5312409		HMDB00560	39039-37-7	5292	223.17	-0.793506	0.00807466	-0.249552	0.32196	0.265408	0.482698	0.316324	-0.453295	0.0930778	1.03115	-0.187886	0.591786	0.227836	-0.636977	0.100634	0.997254	-0.189176	0.678457	0.168478	-0.338738	0.403048	0.394643
Lipid	Primary Bile Acid Metabolism	glycochenodeoxycholate	LC/MS neg	32346	1628	12544	C05466	HMDB00637	16564-43-5	5236.1	448.307	1.74838	1.06117e-06	0.408511	0.212566	-1.11706	0.00676903	2.16947	1.16718	0.00262141	2.58147	0.0501156	0.902684	0.0444643	-0.110456	0.776567	0.109821	-0.105901	0.829009	0.0814407	-0.0987959	0.835798	0.0778985
Lipid	Sphingomyelins	behenoyl sphingomyelin (d18:1/22:0)*	LC/MS pos late	48492	100006294	NA		HMDB12103		3083	787.669	-0.166076	0.350886	-0.119246	0.452077	0.0398078	0.852986	0.0690583	-0.109455	0.551582	0.25839	-0.0696475	0.716689	0.144669	-0.190011	0.361693	0.44166	-0.554477	0.0350168	1.45572	0.203082	0.34382	0.463669
Lipid	Sphingomyelins	lignoceroyl sphingomyelin (d18:1/24:0)	LC/MS pos late	57330	100006298	NA			60037-60-7	3437	815.7	-0.326261	0.110897	-0.266896	0.0654867	0.0442735	0.85501	0.068029	-0.170196	0.378349	0.422107	-0.125922	0.508896	0.293371	-0.362434	0.102365	0.989847	-0.560993	0.0326259	1.48644	0.0907344	0.651062	0.186378
Lipid	Sphingomyelins	palmitoyl sphingomyelin (d18:1/16:0)	LC/MS polar	37506	100002107	9939941			6254-89-3	870	747.566	0.120691	0.252924	-0.0172436	0.860255	-0.103275	0.416916	0.379952	0.0322038	0.797928	0.0980364	-0.0710714	0.55793	0.25342	0.0435086	0.669193	0.174449	-0.0850042	0.478776	0.319868	0.164166	0.228841	0.640467
Lipid	Sphingomyelins	sphingomyelin (d17:1/16:0, d18:1/15:0, d16:1/17:0)*	LC/MS pos late	52433	100006314	NA			121999-58-4	2082	689.559	0.194695	0.349632	0.0908653	0.638193	-0.156013	0.521547	0.282706	0.0922368	0.711134	0.148049	-0.0637766	0.788061	0.10344	-0.0146736	0.94033	0.0267195	-0.363574	0.106896	0.97104	0.261188	0.293384	0.532563
Lipid	Sphingomyelins	sphingomyelin (d18:1/14:0, d16:1/16:0)*	LC/MS pos late	42463	100004328	11433862		HMDB12097		1998	675.544	0.138646	0.44322	0.152642	0.366065	-0.106573	0.624547	0.204435	0.011396	0.954739	0.0201153	-0.0951767	0.642246	0.192298	-0.0993937	0.584366	0.233315	-0.195835	0.32757	0.484696	0.11002	0.607767	0.216263
Lipid	Sphingomyelins	sphingomyelin (d18:1/17:0, d17:1/18:0, d19:1/16:0)	LC/MS pos late	52615	100008920	NA			121999-64-2	2312	717.591	0.26497	0.253183	0.023358	0.913889	-0.0937118	0.731004	0.13608	0.163721	0.558319	0.253118	0.0700093	0.791901	0.101329	0.178334	0.422488	0.374186	-0.412301	0.0821098	1.0856	0.348834	0.162347	0.789555
Lipid	Sphingomyelins	sphingomyelin (d18:1/18:1, d18:2/18:0)	LC/MS pos late	37529	100002106	6443882		HMDB12101	108392-10-5	2167	729.591	0.0520916	0.803275	0.0559085	0.804745	0.0588676	0.812764	0.0900356	-0.0823988	0.716961	0.144504	-0.0235312	0.915199	0.0384843	0.229331	0.277503	0.556733	-0.244578	0.313359	0.503957	0.395533	0.0949136	1.02267
Lipid	Sphingomyelins	sphingomyelin (d18:1/20:0, d16:1/22:0)*	LC/MS pos late	48490	100006290	NA		HMDB12102		2685	759.638	-0.1582	0.380307	-0.165251	0.316272	0.0619209	0.758781	0.119884	-0.0306523	0.863303	0.0638368	0.0312686	0.857802	0.0666127	-0.117044	0.54016	0.267477	-0.514534	0.0437742	1.35878	0.151832	0.470487	0.327452
Lipid	Sphingomyelins	sphingomyelin (d18:1/20:1, d18:2/20:0)*	LC/MS pos late	48491	100006292	NA			222403-67-0	2383	757.622	-0.241062	0.294029	-0.27576	0.209974	0.132655	0.598717	0.222778	-0.0850225	0.718917	0.143321	0.0476327	0.812579	0.0901346	-0.020321	0.922609	0.0349824	-0.421233	0.143374	0.843529	0.177765	0.482162	0.316807
Lipid	Sphingomyelins	sphingomyelin (d18:1/22:1, d18:2/22:0, d16:1/24:1)*	LC/MS pos late	48493	100006295	NA		HMDB12104		2666	785.653	-0.410303	0.0386189	-0.350793	0.0638609	0.169797	0.406444	0.391	-0.128252	0.497981	0.302787	0.0415456	0.797562	0.0982355	-0.218369	0.233362	0.63197	-0.517741	0.0489143	1.31056	0.0421012	0.848071	0.071568
Lipid	Sphingomyelins	sphingomyelin (d18:1/24:1, d18:2/24:0)*	LC/MS pos late	47153	100005986	NA		HMDB12107	94359-13-4	3033	813.684	0.148417	0.411608	-0.26234	0.151346	-0.022436	0.914768	0.038689	0.288942	0.205867	0.686413	0.266506	0.23143	0.63558	0.134018	0.477413	0.321106	-0.329015	0.179413	0.746147	0.0594367	0.807879	0.0926536
Lipid	Sphingomyelins	sphingomyelin (d18:2/16:0, d18:1/16:1)*	LC/MS pos late	42459	100004329	NA				2002	701.559	-0.117073	0.498328	0.00649523	0.969114	0.0899313	0.670588	0.173544	-0.141458	0.426855	0.36972	-0.0515264	0.771692	0.112556	0.00764642	0.96609	0.0149826	-0.11948	0.580408	0.236267	0.12887	0.53075	0.27511
Lipid	Sphingomyelins	sphingomyelin (d18:2/24:1, d18:1/24:2)*	LC/MS pos late	52437	100008957	NA				2635	811.669	-0.0475323	0.80919	-0.346105	0.0612916	-0.00613908	0.977956	0.00968078	0.166185	0.442997	0.353599	0.160046	0.393594	0.404951	0.107845	0.566425	0.246857	-0.309393	0.24062	0.618667	0.128278	0.587793	0.230775
Lipid	Sphingomyelins	sphingomyelin (d18:2/24:2)*	LC/MS pos late	57479	100015789	NA				2215	809.653	-0.365746	0.185335	-0.405698	0.133122	-0.0630006	0.841182	0.07511	-0.101065	0.728985	0.137282	-0.164065	0.525263	0.279623	-0.136828	0.604798	0.21839	-0.390714	0.268787	0.570592	0.255154	0.41651	0.380374
Lipid	Sphingomyelins	stearoyl sphingomyelin (d18:1/18:0)	LC/MS pos late	19503	1538	6453725	C00550	HMDB01348	85187-10-6;85187-10-6	2400	731.606	0.276721	0.194329	0.0933417	0.64826	-0.0653752	0.791642	0.101471	0.0576862	0.795553	0.0993309	-0.00768894	0.972547	0.0120895	0.279101	0.203377	0.691699	-0.330249	0.186491	0.729342	0.479435	0.0407089	1.39031
Lipid	Sphingomyelins	tricosanoyl sphingomyelin (d18:1/23:0)*	LC/MS pos late	52436	100008955	NA		HMDB12105		3200	801.684	-0.23009	0.258776	-0.174818	0.310061	0.0400791	0.870261	0.0603506	-0.109589	0.576355	0.23931	-0.0695102	0.736493	0.132831	-0.255481	0.28152	0.550491	-0.557549	0.0462739	1.33466	0.139266	0.435273	0.361239
Lipid	Sterol	cholesterol	LC/MS pos late	63	266	11025495	C00187	HMDB00067	57-88-5	2707	369.352	0.164876	0.341798	0.0630347	0.702216	-0.0251069	0.892138	0.0495679	0.0162787	0.939037	0.0273173	-0.00882822	0.961543	0.0170315	0.158816	0.26609	0.574972	-0.268384	0.18531	0.732101	0.324201	0.156278	0.806101
Nucleotide	Purine Metabolism, (Hypo)Xanthine/Inosine containing	allantoin	LC/MS polar	1107	1002	204	C02350	HMDB00462	97-59-6	1672	157.037	0.709715	0.0152116	0.255669	0.35193	-0.083211	0.780359	0.107705	0.432212	0.238623	0.622287	0.349001	0.314204	0.502788	0.726811	0.00876083	2.05745	-0.323677	0.332614	0.47806	0.566621	0.102152	0.990755
Nucleotide	Purine Metabolism, (Hypo)Xanthine/Inosine containing	urate	LC/MS neg	1604	1134	1175	C00366	HMDB00289	69-93-2;120K5305	757.1	167.021	1.07046	8.24638e-05	0.748682	0.0042139	-0.551774	0.153184	0.814787	0.307151	0.110332	0.957299	-0.244622	0.526136	0.278902	0.287516	0.463454	0.333994	0.365072	0.216048	0.66545	0.31918	0.135766	0.867208
Nucleotide	Purine Metabolism, (Hypo)Xanthine/Inosine containing	xanthine	LC/MS polar	3147	1004	1188	C00385	HMDB00292	69-89-6	2023	151.026	0.523746	0.0838727	0.401099	0.144452	0.0187502	0.956215	0.0194445	0.362104	0.296162	0.52847	0.380854	0.251667	0.599173	0.254563	0.378165	0.422319	0.206463	0.57846	0.237726	-0.246728	0.527129	0.278083
Nucleotide	Pyrimidine Metabolism, Orotate containing	orotate	LC/MS polar	1505	445	967	C00295	HMDB00226	50887-69-9	1638.1	155.01	0.913858	0.000421547	0.512429	0.03672	-0.139034	0.639142	0.194403	0.37651	0.195606	0.708617	0.237476	0.447927	0.348793	0.694068	0.0155501	1.80827	0.404563	0.199443	0.700181	0.220596	0.507648	0.294437
Nucleotide	Pyrimidine Metabolism, Uracil containing	3-ureidopropionate	LC/MS pos early	3155	1053	111	C02642	HMDB00026	462-88-4	875	133.061	1.05012	0.00160101	0.753563	0.0190145	-0.384097	0.29027	0.537198	0.27994	0.500046	0.30099	-0.104157	0.80104	0.0963456	0.521076	0.0999081	1.0004	0.384059	0.286545	0.542807	0.401198	0.349411	0.456663
Nucleotide	Pyrimidine Metabolism, Uracil containing	5,6-dihydrouridine	LC/MS neg	61833	100001425	94312			5627-05-04	1119	245.078	0.737102	0.000501385	0.387159	0.049568	-0.374817	0.109644	0.960017	0.324167	0.222282	0.653096	-0.0506501	0.849957	0.0706032	0.280507	0.17635	0.753626	-0.0211068	0.932164	0.0305076	0.343469	0.243939	0.612719
Nucleotide	Pyrimidine Metabolism, Uracil containing	beta-alanine	LC/MS pos early	55	244	239	C00099	HMDB00056	56-41-7;107-95-9	1905	90.055	0.508991	0.00464964	0.596191	0.00160761	-0.0891382	0.588289	0.230409	-0.0590805	0.766807	0.115314	-0.148219	0.461146	0.336162	0.212431	0.26311	0.579862	0.301206	0.339837	0.468729	0.184946	0.541853	0.266119
Nucleotide	Pyrimidine Metabolism, Uracil containing	pseudouridine	LC/MS neg	33442	821	15047	C02067	HMDB00767	1445-07-4	1100	243.062	0.709529	0.00142565	0.481105	0.00870893	-0.251971	0.268825	0.570531	0.146277	0.555051	0.255667	-0.105694	0.64388	0.191195	0.376629	0.0400742	1.39714	0.132991	0.527861	0.277481	0.404745	0.101002	0.995671
Peptide	Acetylated Peptides	phenylacetylglutamine	LC/MS neg	35126	100001417	92258	C04148	HMDB06344	28047-15-6	2330	263.104	-0.0292183	0.944905	0.152202	0.748944	-0.625592	0.124779	0.903857	-0.270995	0.612666	0.212776	-0.896587	0.094275	1.0256	-1.0483	0.0154463	1.81118	0.621702	0.381493	0.418513	-0.514375	0.488409	0.311217
Peptide	Gamma-glutamyl Amino Acid	gamma-glutamylalanine	LC/MS pos early	37063	100001843	440103		HMDB29142	5875-41-2	1986	219.098	0.293431	0.576686	0.881487	0.0154246	-0.162054	0.791938	0.101309	-0.843029	0.132802	0.876795	-1.00508	0.0350653	1.45512	0.28197	0.525556	0.279381	-0.224547	0.633212	0.198451	1.41804	0.00468232	2.32954
Peptide	Gamma-glutamyl Amino Acid	gamma-glutamylglutamate	LC/MS pos early	36738	331	92865	C05282	HMDB11737	1116-22-9	1775	277.103	0.114899	0.806312	0.329191	0.162083	0.258434	0.602605	0.219967	-0.241467	0.615591	0.210708	0.0169677	0.953122	0.0208513	0.210406	0.415834	0.38108	-0.0956181	0.73229	0.135317	0.249215	0.407528	0.389842
Peptide	Gamma-glutamyl Amino Acid	gamma-glutamylglycine	LC/MS pos early	33949	100001294	165527		HMDB11667	1948-29-4	1535	205.082	0.322485	0.331396	0.380781	0.19805	-0.394746	0.311225	0.506925	-0.299724	0.415056	0.381893	-0.69447	0.0499965	1.30106	-0.146379	0.641242	0.192978	-0.120709	0.748772	0.12565	0.618505	0.10511	0.978357
Peptide	Gamma-glutamyl Amino Acid	gamma-glutamylisoleucine*	LC/MS pos early	34456	100001485	14253342		HMDB11170		2940	261.144	0.522955	0.0460679	0.516494	0.0468777	0.121296	0.647823	0.188543	-0.0542271	0.822122	0.0850638	0.0670689	0.797089	0.098493	0.500765	0.0675036	1.17067	-0.60632	0.0946432	1.02391	0.787383	0.0248341	1.60495
Peptide	Gamma-glutamyl Amino Acid	gamma-glutamylleucine	LC/MS pos early	18369	1268	151023		HMDB11171	2566-39-4	2991	261.144	0.337145	0.199759	0.494077	0.0374523	0.117064	0.631175	0.19985	-0.200704	0.388468	0.410645	-0.0836407	0.648395	0.18816	0.324351	0.137928	0.860347	-0.312708	0.369744	0.432099	0.590405	0.0720386	1.14243
Peptide	Gamma-glutamyl Amino Acid	gamma-glutamylvaline	LC/MS pos early	43829	100001126	7015683		HMDB11172	2746-34-1	2700	247.129	0.2474	0.323271	0.41879	0.127863	0.227136	0.323682	0.489881	-0.214068	0.382111	0.41781	0.0130679	0.955696	0.0196802	0.341009	0.159586	0.797006	-0.47898	0.210658	0.676422	0.607346	0.0978956	1.00924
Xenobiotics	Benzoate Metabolism	benzoate	LC/MS neg	15778	100000008	243	C00180	HMDB01870	65-85-0	1750	121.029	0.236247	0.207622	0.19161	0.280339	-0.185683	0.460621	0.336657	0.0128532	0.96155	0.017028	-0.172829	0.536891	0.270114	0.102158	0.603862	0.219062	-0.118606	0.299653	0.523382	0.344174	0.140903	0.851081
Xenobiotics	Benzoate Metabolism	catechol sulfate	LC/MS neg	35320	100001605	3083879		HMDB59724	4918-96-1	1906	188.986	0.606849	0.181318	-0.103432	0.797219	-1.32407	0.015907	1.79841	0.592218	0.284419	0.546042	-0.731854	0.179784	0.745248	-1.24116	0.00569388	2.24459	0.54829	0.167746	0.775349	-0.829142	0.0940851	1.02648
Xenobiotics	Benzoate Metabolism	hippurate	LC/MS neg	15753	100000014	464	C01586	HMDB00714	495-69-2	2106.9	178.051	-0.735888	0.179116	-1.12552	0.00936279	-0.359708	0.568801	0.24504	0.652799	0.271063	0.56693	0.293091	0.593134	0.226847	-1.23821	0.0202039	1.69456	1.16708	0.0254989	1.59348	-2.2121	0.000114754	3.94023
Xenobiotics	Benzoate Metabolism	p-cresol sulfate	LC/MS neg	36103	100001315	4615423		HMDB11635	3233-57-7	2890	187.007	-1.46326	0.0548376	-1.15572	0.154838	-0.751982	0.341525	0.466578	0.199055	0.845012	0.073137	-0.552927	0.565255	0.247755	-2.53738	0.00043326	3.36325	0.348414	0.690629	0.160755	-2.18769	0.0459846	1.33739
Xenobiotics	Chemical	sulfate*	LC/MS neg	46960	100002528	1118	C00059	HMDB01448	14808-79-8	616	96.9601	0.1935	0.0836208	0.0739234	0.473046	-0.0947839	0.43763	0.358893	0.0631405	0.615695	0.210634	-0.0316434	0.800016	0.0969012	0.0909489	0.477788	0.320764	-0.0284767	0.884666	0.0532207	0.139204	0.426287	0.370298
Xenobiotics	Drug - Topical Agents	salicylate	LC/MS polar	1515	501	338	C00805	HMDB01895	69-72-7	802	137.024	1.00356	0.00535806	0.724388	0.00700876	-0.316632	0.40287	0.394835	0.318292	0.404806	0.392753	0.00166031	0.996131	0.00168349	0.542398	0.0665652	1.17675	-0.219837	0.499895	0.301121	0.668976	0.0681259	1.16669
Xenobiotics	Food Component/Plant	gluconate	LC/MS polar	587	338	10690	C00257	HMDB00625	527-07-1	2922	195.051	0.263948	0.150787	-0.0335138	0.864424	-0.0908039	0.712267	0.147357	0.157646	0.473624	0.324567	0.0668424	0.794098	0.100126	0.0734597	0.749462	0.125251	-0.0840092	0.731708	0.135662	0.0556227	0.825022	0.0835346
Xenobiotics	Food Component/Plant	homostachydrine*	LC/MS pos early	33009	100001550	441447	C08283	HMDB33433	1195-94-4	1750	158.118	0.62433	0.158774	0.122688	0.759005	-0.626601	0.205635	0.686904	0.369973	0.491616	0.308374	-0.256629	0.622259	0.206029	-0.39465	0.325134	0.487938	-0.00166109	0.996917	0.00134112	-0.137053	0.780479	0.107639
Xenobiotics	Food Component/Plant	stachydrine	LC/MS pos early	34384	100001296	115244	C10172	HMDB04827	4136-37-2	1440	144.102	0.42616	0.353411	0.0856944	0.84092	-0.227466	0.63389	0.197986	0.387269	0.457188	0.339905	0.159803	0.74726	0.126528	-0.0749619	0.850117	0.0705212	0.0637046	0.897439	0.046995	-0.271926	0.616447	0.210104

## Sheet: raw_sample_abundance_data
Biochemical.Name	001	002	003	004	005	006	007	008	009	010	011	012	013	014	015	016	017	018	019	020	021	022	023	024	025	026	027	028	029	030	031	032	033	034	035	036	037	038	039	040	041	042	043	044	045	046	047	048	049
1-(1-enyl-palmitoyl)-2-arachidonoyl-GPC (P-16:0/20:4)*	2232098	4061829	4.04687e+06	3.31132e+06	2506003	3848612	2735433	6171461	1185391	1.49859e+06	1501934	1497311	1942427	4076929	1.95156e+06	3826677	2342930	1165398	3022735	4522547	1766494	1504260	1.52579e+06	324938	709703	2671668	4180372	2745823	5.74375e+06	675984	5810243	2208063	1220675	2.04935e+06	2252625	2124644	1694684	2891216	3439864	4232336	3460288	2648317	994771	2193590	2522336	3.55385e+06	3403342	1858863	638810
1-(1-enyl-palmitoyl)-2-linoleoyl-GPC (P-16:0/18:2)*	2151745	3671899	5610368	4193344	3087938	3.43573e+06	2949652	5096402	2368247	1.68181e+06	1513069	2721109	2103895	5156985	3.63608e+06	5344062	2941051	2116641	2986286	3.09149e+06	3.27715e+06	2757781	2681849	702304	1523237	2872224	2837980	2557302	4.04588e+06	1346844	4997101	2242509	1881363	1591024	2432609	1685994	1.51508e+06	1608310	2793368	3409641	3429077	2519519	1.95957e+06	2416447	2346122	3.08499e+06	3.35385e+06	1783909	1.55404e+06
1-(1-enyl-palmitoyl)-2-oleoyl-GPC (P-16:0/18:1)*	572628	1020841	1107233	806958	741410	863713	682798	1317009	898434	617926	622026	919627	650255	1396314	1407142	1246446	740911	756266	711627	943691	1415647	930710	1115281	243022	494742	721834	1141068	837956	1156401	524165	1224441	489865	628093	407574	863032	410126	905219	973774	1.03074e+06	1006142	1112480	567845	623269	419625	792829	798535	1058013	730184	499591
1-(1-enyl-palmitoyl)-2-palmitoyl-GPC (P-16:0/16:0)*	487423	894228	912497	652624	559390	568520	478031	1019718	733259	429096	561429	692497	482292	997559	1218281	978552	449190	636126	523067	755621	1182892	785073	944378	191451	398080	617319	874069	828546	1067440	372166	811312	507859	343185	374583	603837	388685	612468	561144	956307	1017805	892748	514963	523702	472332	543944	768553	1090931	785416	236860
1-(1-enyl-palmitoyl)-GPC (P-16:0)*	892250	1316880	2325353	1102213	903629	860966	824066	1441651	4542480	2007141	2446674	4516747	1376272	739253	5961600	1168181	965793	2925728	329295	1278546	4665476	4233326	4438553	1053205	1772145	2751552	2261404	2351032	1543906	1897064	1090587	1187340	879448	2007299	1667420	869181	1182682	1437010	1146090	668874	1378779	928318	5346383	849967	7933878	2007576	3595158	967187	1201285
1,2-dilinoleoyl-GPC (18:2/18:2)	7581851	20984154	13043554	13521676	11895359	14091442	7719732	9491434	3050339	5046739	2699860	3015103	6277747	15884053	4268723	10272999	9467262	2643999	8.0002e+06	6348513	3847954	3681977	3663279	812412	1803554	7414108	11016367	6305871	9667660	1697197	12393415	9980930	6299732	7077257	5923858	6628844	6712642	6044144	12592507	6171875	7983392	9435042	2617324	6422131	5396199	5839163	8028839	2226758	3503867
1,2-dipalmitoyl-GPC (16:0/16:0)	5458120	9132610	7.44752e+06	6899092	7188674	6.90995e+06	6217670	9709084	7580588	7862922	12520033	7.59292e+06	4987048	13517956	11787883	7909859	5565653	6302765	5293373	7.06936e+06	11955187	9234587	9112696	2421784	4750032	6705782	8528611	11156123	8.23977e+06	4230962	7141390	8.10821e+06	6597304	5707704	6237832	5553034	12123353	9868019	8950147	9473259	8779673	3867392	5508306	4159638	16409138	5092775	9822476	5094903	3905182
1,5-anhydroglucitol (1,5-AG)	28752152	43886232	38022912	28193714	24856000	30548008	14826514	25872812	39082592	40270432	7207474	42656460	23432322	13527418	49695864	14985879	14266579	35029068	18115596	25178828	42303052	43238044	38258296	23061028	29007034	11938061	17645900	19605604	13873274	30222272	20789104	1855661	20569236	4649904	17489500	2097346	28159908	38974612	8341388	7293433	22420916	24612640	34748764	19711032	15224836	22989056	37261968	9280917	6159765
13-HODE + 9-HODE	22206358	9937969	29202078	26657388	37648288	26440680	12987965	7.54229e+06	87410920	57855196	119832640	93647784	18562344	13720735	97824656	17099486	26195272	85697984	4870867	18723108	106036632	106854752	94028128	29976442	46967532	72599280	35472080	58425228	13976992	67488832	13214997	37479196	31332862	102189824	43512456	43920336	19714540	14442296	16589237	8966442	33199536	27131740	119677792	37501440	320473632	39366816	56639448	11945558	39617536
1-arachidonoyl-GPC* (20:4)*	4548171	9603938	7943415	5033013	5357868	6388409	5.88429e+06	10236579	6198003	8301626	2469816	6536738	5605654	4985122	7455860	3.91796e+06	4599630	4587739	3223784	6396937	6945998	6.85423e+06	6.07231e+06	1.88063e+06	2888898	8375123	8022570	5448489	8699188	3.68274e+06	6435231	7777837	3.16338e+06	10413021	5730088	6411341	13247884	10756352	5005009	2414485	4530767	3993113	5668980	3.7241e+06	6947274	6.04866e+06	6.81317e+06	1384044	3791372
1-arachidonylglycerol (20:4)	2691688	4686737	3324458	5723213	2870737	3589234	2418792	4854674	3073304	4607848	8353823	3602397	2369012	2691666	4337374	2160159	2690644	2761840	1394831	2928411	3.86629e+06	4048431	3.65499e+06	1466295	2076682	8663703	4505135	6934595	3249028	3901841	5217067	4503483	5722781	7595224	3877549	4923467	8.06052e+06	4442659	3919823	1457488	3048265	1.85182e+06	2452855	2536442	13202927	3203948	4332028	1338524	2096493
1-dihomo-linolenylglycerol (20:3)	1571745	3028837	1.94493e+06	1343600	1899208	1702354	1336542	1856925	2377569	2799245	927623	2803154	1080791	1195214	3421784	721968	1270167	2317286	611622	1.86433e+06	3223104	3590020	2940974	1098201	1423605	3059034	1981408	1286885	1686583	1836950	1424416	2.02557e+06	1318313	3413179	1.8352e+06	2337207	4437895	2701296	2358292	553032	2491255	1117389	2479758	952645	2995707	1195807	2174657	553941	2576935
1-linoleoyl-2-arachidonoyl-GPC (18:2/20:4n6)*	1422368	3.74765e+06	2697311	2320670	1.96031e+06	2993671	1796270	2974174	477507	1010125	515289	461698	1345078	3287981	665616	1796441	2122569	354116	1595373	1665524	555246	498431	461476	98750	270245	997979	1975181	1186316	2773726	182611	2441501	1897084	743335	1521179	1088467	1403516	1897864	2460853	1.77959e+06	1412553	1629431	1318215	408915	932067	1068758	948060	1349579	461299	323443
1-linoleoylglycerol (18:2)	22464572	59282096	41918208	51333512	42112240	44336436	24541772	42162744	31834396	32357652	5861695	33556412	27546020	31895748	41071468	27999936	25995458	25664882	16652977	22667772	41799056	41896868	37040008	12745646	20506296	77506008	35645556	33768232	27504616	23352276	43307416	38074208	48282520	71352784	38108232	42202728	43218068	20623304	32050094	13415234	36912052	36858520	34165392	27941848	14173103	32803180	47955828	10349816	39959756
1-linoleoyl-GPC (18:2)	20978456	63815244	45718724	33199180	32251342	35363384	20685366	39183088	31504176	35682708	1418935	36579512	28332952	27908152	38682668	23010832	19718088	22635440	15655139	17386324	36150204	36559780	30361848	8805243	14315204	42191224	43459256	24410166	32970938	16040840	27082556	30284200	24439786	46841888	30339496	25855444	46847516	22588720	23010996	11845122	26577152	34570804	28035874	18579498	4.11404e+06	27629264	42535940	7972620	30343624
1-methyl-4-imidazoleacetate	172597	260095	373997	403181	352598	413752	200768	371039	539829	221278	180664	550414	230193	231046	598070	230146	367294	584152	189002	273114	660850	668349	563083	344045	451374	450755	366318	307023	320666	537202	263541	172093	165714	408688	550413	204169	253183	264491	255227	115127	384881	506393	550995	219829	355753	257084	398202	127293	291134
1-myristoylglycerol (14:0)	1400104	1375717	1349662	2876915	2261917	2442947	1871078	1894226	1757150	4767902	633961	2094297	1351312	2743152	1828691	1389198	1405278	1495987	1564587	1175691	1982739	2064356	2178995	726661	1810150	6829126	3397739	2843696	3314496	2076800	2394439	3052421	2083321	5452665	4020553	4457477	3397404	4243029	2394754	470305	2427881	1845268	2743839	2058728	656063	2112651	1844681	1019390	2811528
1-oleoylglycerol (18:1)	20992772	40095540	32858722	31051052	49815144	53311968	23966736	28274138	36490800	46549976	14047196	35838728	21700810	31302950	44393776	18146248	25921036	34036136	13609296	26512272	47638848	44107176	40457648	14285066	24824382	59124380	29013672	32715414	22872044	25933100	30901260	27017470	24997768	45148304	31287540	29100588	45870984	27872694	24712012	10829887	37893928	22542820	43367388	22030356	41188396	24045084	46409248	10284045	28000032
1-oleoyl-GPC (18:1)	16671663	40971512	36861888	18231974	24678298	23165148	14924528	28543844	38550616	44175720	9276080	38598648	19884862	22420988	47760112	12981638	14613229	29442364	9442460	16639099	41597716	42384232	42132640	9402593	15873369	29848684	32830818	25792304	24214708	18969692	17555972	20375624	19671828	30293316	24788782	15712738	51372984	33544700	18381980	7496636	24641412	15060328	44618984	11583334	28360560	18210138	35949736	7689544	23982414
1-palmitoleoyl-GPC* (16:1)*	1056562	2423721	2449652	1022199	1627593	1.34885e+06	1087261	2370038	2373758	2758821	90317	2536266	1530582	1284430	3114435	716821	1068858	1.7762e+06	675505	1388404	2765805	2689569	2438078	643730	1347653	1735374	2557921	2.0605e+06	3006885	1541461	1114109	2298336	1305265	3800879	2172410	1.87871e+06	5.48562e+06	4667820	1297835	330406	1.50125e+06	1063282	2632394	1089091	244254	1086736	1970627	407583	2.02786e+06
1-palmitoyl-2-arachidonoyl-GPC (16:0/20:4n6)	39367888	74888800	56787804	62101240	60975388	82251016	61010408	110097496	16691351	29375044	53082536	18308304	34624392	104007144	25512956	52664040	44050448	14821554	55384992	58866080	23178912	18356712	18533374	4554287	10815597	33684940	53010192	36146832	69623696	9921249	65597648	79308640	22487472	57432696	34362640	57024352	53677932	74716904	40819332	53989524	49839528	29559588	14536951	32634472	103211104	31820698	51407856	17009858	11660649
1-palmitoyl-2-docosahexaenoyl-GPC (16:0/22:6)	6601944	18797856	11414582	8085598	6.67216e+06	8362866	11242062	26541172	1853633	5494864	5187653	1626909	4.10461e+06	12347478	2659931	8237320	4918035	1.71538e+06	6889385	8494687	2260271	1.97274e+06	1863131	470912	1052672	5096130	6500985	5390146	15680640	835874	10072320	11663093	1023274	8814667	4281393	8792096	7201983	8578030	4.05856e+06	8.02902e+06	9078079	4415249	1457984	7356818	11078274	4099878	6.83085e+06	3430447	838068
1-palmitoyl-2-linoleoyl-GPC (16:0/18:2)	193656480	344747648	267495648	307223008	273798176	305274848	184143024	291386624	140900288	157396400	213865632	143958304	145641376	398999360	215008016	243583392	178846976	129905624	177262976	168088576	197496384	169436640	167341952	40459184	94396248	217546576	221308240	187969872	226878432	76758288	220631216	377572096	177699312	287440800	182942112	312098752	179828448	141029376	201082624	251397200	279032960	187188672	106330008	197305456	320890144	187418352	296938688	125789136	143783216
1-palmitoyl-2-oleoyl-GPC (16:0/18:1)	68233824	112379056	88483320	97393560	133728792	114605856	73964824	93937112	71280176	101270136	83955136	72446776	74137688	237959264	113378608	104046176	69169032	61239768	71791224	88918816	112376784	86574608	87226128	21867434	48001944	51326380	85687328	108791248	92827296	39141852	79168520	95794128	87457904	69982160	78371768	70357160	202576784	186261440	136401472	113498064	135466928	43538580	54235344	37045496	118337000	52946376	153760912	67978136	60162896
1-palmitoyl-2-palmitoleoyl-GPC (16:0/16:1)*	2889769	3734046	3513747	3215053	5646572	4314210	4079420	4762029	4.1882e+06	6344946	2410847	3948461	3268484	9055546	6093075	3606081	4300436	3708313	2306148	3369272	6339317	5119516	5082889	1077800	2689517	1937569	4802357	7081942	5766356	2248719	2673319	6290293	4764141	4865400	4038892	4824981	18554968	14918844	7037755	3251265	5729149	1762577	2970128	1503598	4107006	2291952	5898528	3525343	3331631
1-palmitoyl-2-stearoyl-GPC (16:0/18:0)	753191	1299540	1203537	853503	888505	856167	819264	1269677	1250137	1116856	2474378	1186526	667600	1548370	1915301	709836	951513	1165912	707487	1002378	1673711	1354549	1620210	396783	780037	936387	1279385	1318157	1281283	712236	1.03404e+06	1538450	757375	960054	795671	1.01397e+06	1561387	1.00672e+06	1391328	871339	1100270	674232	807866	635184	2852897	655688	1048537	557613	536620
1-palmitoylglycerol (16:0)	104647792	156523744	165699920	146712064	176743680	159628272	84417640	153527024	225618944	223651744	120395672	184105216	83496256	115993840	267179568	74610752	130277744	217439376	57223324	119649272	269344960	244927552	210424304	84381632	168167360	340717280	117007872	146647552	111545296	157623984	120402192	197078432	126749072	312302880	196797424	198126464	175155648	138051264	82171496	48852040	182668480	93913360	223405600	115247248	306424416	134168120	330225472	75824728	151850608
1-palmitoyl-GPC (16:0)	108110736	208961728	217848976	164127568	182078880	165797216	101795856	197675856	258487456	281479360	157397600	270265632	154996096	158556752	315297408	102379872	121820712	220702144	70429480	120380552	288828736	286662016	294197632	72645296	133283584	251809856	184833360	190526032	192424976	169717040	131325440	218620608	113467512	315288736	174125392	162841520	209147504	199555488	103001744	53967632	207478128	117580736	308410464	111834632	379383712	147616624	297129504	71720352	179747536
1-palmitoyl-GPE (16:0)	391534	1020773	756316	825849	1105220	580234	496255	869762	1083185	3435225	928410	1124295	533858	605434	1390856	358844	712619	846580	259073	709691	1063960	1087267	1072603	263275	465098	1030747	1098433	1.29383e+06	661423	554462	605334	996466	825453	1658254	668117	846493	1718598	1935922	649100	298611	1352439	561975	962070	493366	3487632	572433	1253009	342968	140269
1-stearoyl-2-arachidonoyl-GPC (18:0/20:4)	23785516	49011552	39683376	36260364	25481288	40766088	39161624	75246816	13641100	17316320	19002926	12940145	22512768	64058360	21768418	27163478	37131508	13121946	32797388	47275584	19745384	15199846	15813410	4.09672e+06	8315527	19468948	31150960	24344198	48005604	8183381	37903916	39025736	13695075	25823474	21837888	31469590	39594508	41132584	30722034	30038878	26090654	16309989	10818205	22472588	30399090	15984656	23050168	9254941	6476360
1-stearoyl-2-docosahexaenoyl-GPC (18:0/22:6)	2120918	5198892	3785202	2817558	2530751	3109170	4469540	9857035	983960	2712760	1576243	898325	1613617	5819525	1504625	2723646	2524664	858206	2557433	3549603	1246988	1128004	1050197	206849	474013	1643529	2638709	2898691	6.97126e+06	544582	3218767	4154912	314172	2882949	1816611	3133837	4272887	4808173	2618584	2481984	3235521	1689546	805012	2704184	2936157	1324572	2208311	1080661	275256
1-stearoyl-2-linoleoyl-GPC (18:0/18:2)*	95188632	204245584	166064656	170454768	164573120	158322096	96839672	156060144	96708392	91297344	75820464	91854872	72257256	256707872	143586480	137698720	130930928	89002560	96883472	101129248	145659648	110090752	109419584	26984572	57046944	99487088	130610784	122758656	139311680	51937112	141652832	208660128	93330440	137457728	94083064	150926192	107295552	75958704	145913600	127858264	145560304	96944304	62756116	115877616	115183136	72864024	128272488	61848044	67926240
1-stearoyl-2-linoleoyl-GPI (18:0/18:2)	194389	338221	244926	285178	291106	239692	230254	290315	166774	154209	502828	171659	155923	200201	257610	200482	373570	168708	206373	194709	250281	216685	211178	73515	145535	322700	252585	239357	184003	119582	398160	332116	226208	226811	324091	332273	158565	81593	231540	246572	268921	212000	126664	320236	482361	229261	236561	181075	148842
1-stearoyl-2-oleoyl-GPC (18:0/18:1)	10300802	15837909	12585432	12268716	17084100	13887335	11515261	13410184	13602600	18194740	9818986	13396989	9626564	35254704	20511492	10788510	14271739	12579105	10088745	12423487	17889214	15192956	17186412	4454528	9697485	7181386	15004164	18875814	17367936	8.13177e+06	11582806	11928447	11295987	8095724	11810870	8657537	51713916	31233252	31573982	13367489	15707447	6.54369e+06	9386968	5900536	12532193	6.79722e+06	15900330	9540627	7885909
1-stearoyl-GPC (18:0)	38882140	71162432	93223240	52906776	55305592	46812360	38557660	59507200	147513376	122066720	132519064	152419456	58398540	51968240	191692288	33610088	55747228	121184704	19340912	50651572	190134112	173378848	179543792	52755732	76404288	113442576	88958616	81980056	68302016	90055520	40077864	82426216	41496320	102424768	64330484	59127696	86211544	63764192	51456344	18219024	70600896	41834760	188912768	48013944	292183520	46342292	95074696	23993892	68324184
1-stearoyl-GPE (18:0)	487668	1497794	1103664	1073089	1275739	968381	715338	1038383	1449902	4020406	3386484	1835656	645828	724803	2185424	453506	1084591	1182057	314665	946437	1955433	1737931	1924114	389994	939203	1977010	1356053	1493126	841961	833365	773179	1660634	979058	2655645	870902	1449422	1502487	2277028	920010	314371	1425923	805315	1521032	759949	9760678	666293	1166392	355336	126381
1-stearoyl-GPI (18:0)	682639	561479	797894	762879	505872	487464	501554	385263	1433967	1763438	2458981	1.61097e+06	653930	374184	1987481	590638	553576	1407526	64187	495678	1881364	2104426	2154842	755737	951018	2550688	924873	1653695	289616	1435330	462180	1210236	977219	1673754	601785	2317138	1.00124e+06	704492	422584	303794	725705	505494	1786444	588777	3379964	902663	1308539	740405	1241879
2,4-dihydroxybutyrate	773693	1210288	1679671	1721393	2273664	3136533	1881817	2016867	2512804	2.49411e+06	1969799	3038832	2039657	1514016	4379302	815018	2194798	3014413	1101660	1074475	4039835	2929342	3.43478e+06	2439063	3064556	2926950	1361301	1843966	1097493	2.93953e+06	2021592	514572	1570317	1530280	2067339	477171	2275644	1.56726e+06	1831220	677242	2040990	1631080	3044334	847360	5535707	991592	2165228	718058	1260589
2-hydroxybutyrate/2-hydroxyisobutyrate	4389678	2236114	4444272	5066717	2694859	3716601	2069126	3.62294e+06	5093192	7071895	4735498	5697397	2413913	3339012	6160410	5459371	2506961	5299506	3115265	1937098	5956710	6107902	5500773	3226846	4304128	3.84645e+06	2636143	3.31615e+06	2684777	4608790	2547464	4439763	1690876	11100385	2232555	4479193	5327033	3016699	2556543	3713096	13182994	7.04905e+06	5369027	2885308	11724593	2237699	4.12069e+06	2977617	8924254
2-hydroxypalmitate	7560756	12886550	9775087	8874427	9569700	9713848	7248774	8.35246e+06	11443216	8.05523e+06	8567295	12087606	5574029	4779247	13517993	5955208	5953151	10935623	4281640	9334543	13179954	13607417	11504579	6009025	5949290	13968280	6192087	7286505	8518469	9323792	5087788	6759214	5509244	13304298	5739850	10006436	9461403	10418375	6235368	5319293	11054882	7166455	11081853	6474705	18925224	8401428	12167058	4.12523e+06	14674772
2-hydroxystearate	2564283	4700537	3692718	3205401	3663727	3268199	2135529	3644336	4233629	2238092	3.0469e+06	4631675	2163330	1729882	5596223	2170465	1664799	4875511	1423651	3.63482e+06	5637329	5358407	4562643	2.07003e+06	1777499	3864458	1943192	2272411	2312756	3249122	1.61734e+06	2295967	1.80834e+06	3983956	1541910	4482889	3.34848e+06	2769401	2576554	1929850	4123852	2537049	4182018	2214815	6.39987e+06	2570373	4528037	1419700	4647443
2-linoleoylglycerol (18:2)	3357763	6780009	4483209	8715284	4374268	4451282	2521602	4554188	3354047	4877888	1391631	3627364	2942937	4476678	4707125	4149151	2772498	2678960	1842922	2638906	4608120	4362139	3921229	1454351	2288938	12324514	5704209	5949411	3454612	3590221	6303516	4029491	6729431	8075910	3731398	4640071	6415575	2593724	3821459	1580526	4108292	4427802	3517431	4482873	1862325	3729535	5238761	1244127	4415384
2-methylcitrate/homocitrate	168113	121261	130027	128884	167797	101541	84506	115660	119432	179313	411371	164079	130060	129079	147674	92181	109575	129117	89112	101012	146853	106183	156324	69874	77793	168711	164935	134713	68553	131654	194252	105556	70220	132279	131206	166988	217218	123831	203173	90562	264021	280558	152394	152263	673760	99408	152135	67715	110665
2-oleoylglycerol (18:1)	2079518	4792843	3.68996e+06	3743142	5843645	6.297e+06	2640279	3284833	4535096	5980582	1875102	4.11403e+06	2857139	3797942	5521389	2399538	3013401	3966308	1663070	3487450	5934302	5892384	5290922	1673934	2876727	7.50977e+06	3595104	4090136	2747835	3187006	3.56417e+06	3415894	3007440	5985538	3.50598e+06	3546926	5833651	3.48752e+06	2843897	1426379	4682042	2804899	5902484	2699418	5370478	3179367	5904901	1085186	3327741
2-palmitoylglycerol (16:0)	12309044	20126676	20805204	17871244	20190224	19649512	10577129	17531500	25725552	29823752	15240854	22368586	10974421	13014483	31912648	8792588	15876388	25144720	7.51102e+06	15607862	33083288	31571474	25349176	10235918	21418962	40205768	15198558	18809022	13973056	17760178	13892155	23408420	14252855	38413424	23936252	23166428	19232532	17544444	10808914	5784388	20782768	10457298	33314252	20005842	38042400	17496152	37383244	9746393	20710730
2-palmitoyl-GPC* (16:0)*	530417	2706226	2672477	933201	2875509	2.64738e+06	928441	2312086	3089758	1364041	1076541	2888847	2579030	818921	3469244	572154	1881570	3484029	590955	1648436	3336495	3.34581e+06	3300922	1070567	3016358	1429614	1003948	988919	811764	1080022	1017471	1716210	917351	4827205	1851179	1063460	915490	1253551	942914	734842	3275082	1010468	3522669	553139	6254789	958213	4711113	818686	1565709
2S,3R-dihydroxybutyrate	892286	536349	2130569	1373677	1644538	2806102	782240	855052	4949884	2364326	703206	5864385	1505398	1153075	5954472	809069	381566	5090533	575934	661858	6488944	6151210	5025064	3468811	4077048	1650064	1252608	984843	1507358	3.96026e+06	1498212	1571092	479030	3864127	814786	1280588	1612537	1298314	1038247	653208	1407474	1529764	4900295	868589	1967115	328600	2687562	613761	1819168
3-(4-hydroxyphenyl)lactate (HPLA)	1046047	1684994	1262217	1667202	1422624	1003046	634741	1043801	2585628	963509	988041	2848151	589334	580156	2946972	421248	800418	2506006	708187	629769	2940145	3200360	2731443	1411889	2076735	1683143	1558529	1699229	1021755	2152135	736620	835585	1000425	1.87696e+06	929518	911518	835814	1.70675e+06	853134	922255	1221726	1163981	2431780	658415	2303905	512778	1092066	285610	704803
3,4-dihydroxybutyrate	341908	400051	481857	757440	730356	683855	481820	478729	998641	908152	491201	1427561	565243	456725	1454819	484209	444565	1028577	270444	337033	1148621	1415901	1103772	641722	817784	774084	492752	736046	421029	908591	361270	277650	758560	608956	488679	293754	801293	607851	456349	346540	894917	759918	1066695	272937	1051236	312668	710348	232424	527150
3-carboxy-4-methyl-5-pentyl-2-furanpropionate (3-CMPFP)	1720737	1407093	1649013	697255	392336	564899	560811	1030316	316162	191624	268054	314738	461014	693275	369056	628320	1153862	271457	199793	187079	338685	394622	307030	76342	234546	2231227	614587	844363	663988	253441	667354	1675115	189900	3772595	531083	1896076	212250	128016	98272	208761	1.89125e+06	915415	335412	546332	728921	1026222	549091	382235	325288
3-hydroxy-3-methylglutarate	914625	1314479	1528620	1403553	1212477	1544167	781928	1188607	1545569	1190146	1713090	1633957	1219582	1.01223e+06	1728939	865560	820966	1287166	528585	679451	1899968	1.98393e+06	1711023	476013	982676	1722640	2151686	2541372	1165839	964710	1.03828e+06	866714	898861	1453100	3245581	667938	1397524	1151849	1098080	1102870	2125437	2634436	1478851	547744	4435992	784271	1619064	393690	791120
3-hydroxybutyrate (BHBA)	7018848	552457	633994	595212	411263	793412	449785	712159	371757	1244075	647879	529506	327984	567686	535993	1934567	5382732	449927	325910	324854	599511	541651	562239	208260	343213	612762	544975	473216	695707	349500	888094	2352616	830039	5994479	526015	2406211	366949	215281	508734	2139883	3954506	1873905	680149	458819	1509360	980989	872393	1665098	25771746
3-hydroxydecanoate	375649	239889	364972	321664	242233	278015	436092	309733	225033	257467	276463	199770	224842	265666	256508	356443	358320	240942	180170	188065	245422	229765	257947	166700	175377	337331	218365	248722	272526	212343	365163	232889	316490	407909	227833	313344	205186	172893	169682	263070	580482	920322	272642	279514	545876	236549	361583	339192	765001
3-hydroxyisobutyrate	647930	300013	370333	700800	350418	629550	251287	511732	650516	938552	623497	740468	360512	322563	796474	453683	264768	602669	395622	300893	790523	745321	874439	379148	483506	438458	552552	346461	292194	660458	606896	405695	218358	1115565	362013	415455	565913	571956	315234	628314	2351536	1087195	901734	325263	1.84729e+06	284428	574083	232492	2027531
3-methylhistidine	2.53444e+06	2.85921e+06	30694808	3.48291e+06	4.14016e+06	4.00733e+06	1.56207e+06	3.28637e+06	9614608	2698184	1.98665e+06	9589202	3.03119e+06	1365149	11334391	1416829	1.73792e+06	10084442	11469351	2.2759e+06	11211704	11743498	10777708	5286918	9258654	7.01666e+06	3.81468e+06	4.20352e+06	2.01952e+06	7.79882e+06	2.69456e+06	4029547	2153586	11368499	7970482	4251379	2.41225e+06	2.66859e+06	1.39083e+06	1.31519e+06	5.69811e+06	5635521	9404700	3736223	6.75026e+06	3.9121e+06	4729088	1.1091e+06	2135163
3-ureidopropionate	1317686	841283	686221	553683	456317	593586	302397	565553	1341248	956676	559989	1370312	832142	282148	1532276	192138	341877	1423496	207187	886955	1618384	1434609	1400340	935851	1023226	871075	579639	799752	346568	1306227	296195	187279	640448	512314	1091138	215197	1053361	749878	333674	154483	707369	718339	1466006	414206	1592716	429868	518336	222052	320587
5,6-dihydrouridine	246104	307878	285482	453620	523987	382213	164237	275878	525167	307924	151986	589389	268383	199473	650906	149290	280437	539946	154177	199118	589206	627004	584654	274521	470038	397294	295106	411377	218299	424044	229982	182796	374081	403740	427659	201876	306378	299718	181189	179530	396164	312926	432970	216259	335081	253426	465581	178254	233455
5-HETE	13578279	8615117	24222756	24040820	22179608	22383088	15010536	16913720	18427840	21565662	53143556	23686370	10060178	10460612	23383604	13823375	8836779	16432279	3.77722e+06	15939928	24876336	26032816	18722516	8079284	3.79768e+06	23657396	15798196	13789194	14072267	16108515	7898784	18742864	12409731	50476844	7411814	21773088	23302078	29110250	16028860	9982320	24286784	12968643	22651084	9797898	139314544	16392911	30319900	1589917	15508126
5-methylthioribose	579456	667040	857157	890330	895341	942614	393748	640611	1628838	863169	444022	1449211	663354	421275	1.67972e+06	408024	723081	1.82418e+06	372355	539123	1814894	2017641	1806660	1236628	1700300	1202945	718104	1041802	665929	1822376	775870	539239	626128	1253854	982607	507354	634275	670437	309523	310849	857123	861260	1825461	511468	1017940	720419	1086920	404246	955342
5-oxoproline	20046832	22570324	23523432	52905736	27531564	31352234	27121008	30020012	26533220	25267666	66619036	35157912	11691956	11786858	33202464	18354286	9535235	25103076	9712668	18396082	34267248	35317668	27997416	16051217	12738431	31663416	12547426	22017598	25837300	25878690	9392460	20009370	18273498	42905720	11877487	20308664	23203860	30035260	20346224	8682622	24258200	25852166	31174400	21597786	137796880	19849680	30892372	12148019	35875432
acetylcarnitine (C2)	9724091	7266732	10415352	10007117	12307835	9713158	4593119	11335583	6046825	6770063	1870250	4839487	7901330	19622092	6880482	15433321	15662494	8303066	9791579	7317961	5410774	5478855	5677108	1258624	17755312	8738974	9129992	9716899	9232367	4488790	17832278	6443436	10458285	15945618	18713648	7830710	6226281	6523506	3885038	6336105	27008334	10822550	2768891	6001429	4.09266e+06	5570016	14616414	13200892	5899663
aconitate [cis or trans]	5503661	6039368	5060727	2975472	4845080	4422400	2054699	2997110	2948889	1675043	3702264	3381739	4720019	2684803	3641060	3.69474e+06	3424678	2928318	2361234	2157728	3498162	3287774	3262193	1411879	2212090	4752692	5193670	3575387	3523992	2970892	4.11699e+06	2352771	4.06005e+06	2667065	3376214	3383432	3250907	2610520	3210040	4955334	6601783	5405695	1.95884e+06	2751499	10045499	2743743	3803300	1613468	3208451
alanine	58115988	118126224	102866688	165799680	154883856	150528112	99735776	132487976	113685944	147634960	333105056	109652208	84398616	73875752	121740568	67078660	73867408	112219352	86295904	73460232	125847376	129534512	112636152	75453176	97361896	151424720	83116016	105797488	114013760	109982304	88812928	94323696	94064160	200432912	186124272	96083448	111635120	126412008	86176848	35235328	128477304	138410512	113523048	83557888	564861440	88536176	162462864	42852248	105835200
allantoin	1.87338e+06	1.72388e+06	1613793	2557334	2254778	1572872	1275665	1386689	5343724	1.69213e+06	5827644	5381862	1723506	1469555	5431480	908524	2142084	5994849	1441770	1.83317e+06	6214373	5844043	5737369	4425680	4511848	2440668	2058212	3122393	1045691	5200838	1668447	2697241	2141522	3283302	2283042	2131895	3174786	2838112	1339526	1.04587e+06	1519814	1543941	4759864	2841341	11298026	1874674	2748140	1280093	11821957
alpha-hydroxyisovalerate	8102253	11095860	7911757	10372376	9100941	4887752	2723612	3831889	14144989	5967487	2.60693e+06	14441634	4594934	3643941	14987748	1853343	4643448	12417104	2065210	3061496	16900544	17719126	13038561	8313866	10182393	6002543	6978917	8469653	7.12102e+06	12066634	3331702	4749838	4879339	12264535	4893041	4765762	5078944	9786423	6027970	2791124	3790133	4148838	13225002	4398207	6191259	2911066	4742363	1027603	3568830
alpha-ketoglutaramate*	466327	473019	493875	1242892	1088684	912506	412866	640962	831426	509620	848054	1004364	459115	270137	1068647	384650	296603	1.04049e+06	378469	440501	1078554	1226450	991737	872266	925812	943412	327267	516072	478246	916293	333998	367161	417562	741555	858612	295092	485041	329488	381408	232742	677794	681306	1137436	504339	2682084	586228	2.06458e+06	358924	1798519
arabitol/xylitol	226691	326792	334787	523200	525772	453063	174694	276880	529978	409155	439970	560058	348242	236517	689424	185492	293533	536098	199036	232794	589665	607744	587696	357385	459961	428633	333362	335466	295960	478138	347812	165052	280340	406411	386321	164551	324514	406120	243983	125149	424155	316544	562902	202995	1065438	234014	408860	108686	299657
arabonate/xylonate	1352162	2060581	2431002	1700748	2536201	2696424	1960449	2800117	7940266	3047330	17958292	10266644	1460811	1355261	10831606	1878285	1847937	4887559	578620	1920182	10219216	10023502	9064493	3648354	2927545	5912596	2068132	2882250	1130377	5213568	1207560	3693541	2539466	6139603	2600390	3480585	4286554	2211073	2302098	1378951	2100674	1326408	7226296	1142254	26291780	2019697	4012756	1088499	2097938
arachidonate (20:4n6)	18611984	27938704	24801864	31654288	33202596	38975064	16379327	32104844	25716242	24760426	61675220	26142768	10082202	7336871	33368480	8862801	26510254	30248082	4916694	22432480	28139246	29236758	19858108	5125781	9825825	29010652	10950541	14308602	14584618	15001045	11870528	18189200	6972170	52805464	9449914	37680712	16269027	22582456	11044393	6342417	20552702	12670328	17158264	14165185	221379888	12924100	25570292	5117361	21838462
arginine	81742800	110756248	130547136	191283056	99507576	132050224	108673880	126539072	207740048	195049136	963436224	206981632	102616920	66381464	232259056	67205024	88873672	204647776	92355984	117192432	231179808	240936624	221748544	124033280	183426272	227993280	136797424	143121888	151805392	189196720	151164832	242228304	93762184	453607584	148073616	234413040	135088880	137473792	79010480	47490300	154404128	172847760	192174624	90407688	1589165696	119764168	307161312	158997600	86638808
asparagine	23357772	38355140	39317704	49179948	45266488	67708992	29695908	45346824	61097504	46613240	102801560	50196928	24479978	23807192	59224144	30096112	35654964	61913148	39872680	45505800	63903888	65761320	59581248	38988624	45036404	72325016	43555248	49268664	47351832	53062264	39075468	40289224	37208036	69778536	74362624	41396472	51389408	45773576	34029508	24089918	67330344	90282192	48954408	39487844	174458848	53510892	89888960	27747016	34002040
aspartate	10639930	12836005	14368275	25110072	11507199	12522536	14469121	12377040	13931307	23079196	236899376	14665440	12434004	6399142	15208912	6405254	15356248	15763518	10317954	10096879	16664746	18185952	15956110	8938159	20044822	14298578	22494188	20457488	15250452	14999534	17005458	25422348	12487359	36885208	20310816	24920960	14075084	12919437	9484492	8307387	21972836	15847039	16381667	13990714	465510112	8894247	30437912	29346402	17979816
azelate (nonanedioate; C9)	1897361	389138	485253	812494	504619	399314	247435	243866	1154244	715563	1093442	1210973	746301	401362	1277267	326913	491446	1200159	372891	509490	1389637	1472978	1368231	786235	1238063	1191190	698444	1.01236e+06	201105	1192415	340180	944497	708326	963594	738647	513427	2682692	270526	393105	325672	552128	524861	1395495	399031	1747460	391698	918335	709487	833631
behenoyl sphingomyelin (d18:1/22:0)*	7422320	16158515	12648917	9823541	8922356	10573673	8725227	13629566	11629515	4065324	13718968	10598463	7332527	17269196	14984805	10184426	13372798	10155560	6138001	7671689	16719989	11306700	12649317	3848822	7030651	8574869	9123286	8936958	9061292	6.43193e+06	8800233	20439586	6932407	12299202	7.80308e+06	15251922	9762546	6456943	9689587	12175787	13860722	7.25395e+06	5.83453e+06	10644928	12956971	6848518	10615382	8854047	7345512
benzoate	2832374	2.75628e+06	3165560	3407264	2177775	7934409	2443841	2389711	2967633	2316023	2944334	4338357	2176552	906697	8077881	2333498	6940536	3235941	2188523	6459572	3991023	3473045	3758411	3172259	8347199	2421531	2678750	2187936	2423357	2770607	2196835	3355861	7878661	4319459	2786736	2530769	2.71475e+06	2625456	2150763	1841101	3.49389e+06	2266613	2560358	2188637	5264963	2965610	2279037	2235716	2516708
beta-alanine	1203132	1414978	1937610	1193737	1107518	1.80718e+06	664930	971413	1774288	1014206	1274092	1713860	1497213	1134399	1723902	729525	1153849	1926374	1951446	999936	1555606	1641434	1912457	1205073	1508324	1393719	1103348	833864	958621	1948599	947883	1183258	1011791	1859268	1.43651e+06	1001443	984194	1621203	770479	673376	1638496	874905	1817566	875591	2271713	1139863	1413464	573329	962002
beta-hydroxyisovalerate	1336633	1227138	1868443	2469504	1768532	1935388	850810	1186482	3587606	1496742	1189743	3.42831e+06	1.43636e+06	1046256	3775081	950445	1208056	3521679	1176256	1436389	4071219	3935416	3585293	2600999	3037944	1322487	1502545	1346696	1596298	3258680	1396744	874456	1.02498e+06	2259842	1307663	959289	1461420	2070438	1.19354e+06	1062978	2.47121e+06	1754544	3593854	943026	2067704	975934	1980710	887618	1554817
betaine	210950160	250341360	231592016	280851200	205700384	216050320	156452672	232035984	460742240	269131936	75290776	454378112	213403664	195707776	499472256	207062192	183810384	438091936	149396736	199551344	473685184	503072416	459169088	339322880	385701376	329228192	209962768	277571712	211978528	436307264	171832784	124031048	306050080	253091056	284369280	136724080	199867120	232631616	108337728	115550808	208666352	282996928	449894912	189358928	148055616	153165216	280125920	78842160	186192384
caproate (6:0)	3699461	3044587	3122051	3338518	3264845	3051893	2937900	2202850	15316503	5449740	20530204	15612831	2802788	3086191	15371961	2153314	7155693	15302321	1504929	2846242	18435968	17306792	15041446	10097784	13468510	6997834	3927871	7000407	1541485	14570836	3132952	9540186	4959194	10042127	6171447	7319947	5306710	3406711	4368900	3040713	4706164	3890657	17547750	5623847	28703816	5614094	9327256	5121176	36763432
caprylate (8:0)	4952663	3251906	6145161	8417332	6.46505e+06	5953213	2487568	13731475	4495838	7194532	3335634	4287161	3.7412e+06	4521842	4809952	7206252	7060530	6022064	13632635	5511769	5971778	12165453	2030331	1912140	9238199	11057381	6494362	10151366	4588323	9268966	12037042	3461872	5724802	5906531	4310894	5515255	4805153	3.25394e+06	3805217	3773012	14759095	9721504	5377416	9215649	6676663	5.97335e+06	8000017	5062006	7792374
carnitine	99257992	86417632	115556936	122662176	135127664	109294464	62808184	102027904	212570400	150767744	48480456	210920064	87952632	127780064	224407568	104067560	87423408	210720528	94710816	106404952	227339280	238791488	214482416	148578112	190722064	145108640	143123264	146114096	109480872	193991616	108402640	127030584	113506616	229973168	113350448	124060832	175029504	179411424	89955944	45018000	190816768	163289632	201037216	113686608	82570448	91670336	122182488	78829680	150516848
catechol sulfate	253475	2676638	855281	1272981	1933189	2530023	835023	2278627	1230206	163550	52816	1318816	1155631	415026	1373139	555910	958090	1104531	1194790	1491060	1451654	1443639	1259927	615336	926209	1.9729e+06	1626301	384773	226120	1037575	4333976	187969	1528030	473972	3431813	203737	1596912	1485361	324825	73806	3357237	2860234	1139435	448962	187545	837347	1633087	2.06953e+06	450293
cholesterol	6914382	13656057	9668717	7857980	8442244	7597922	7484084	10533150	13086089	9654608	10411444	14025885	5792763	12021612	18814492	8142845	9332565	11637302	5244907	8242016	18500326	16283404	16732942	4415681	8730842	11838746	8374209	8910888	7152911	8608317	8256736	12359450	6347597	11813015	8417492	11747500	11794722	8079650	7695910	8088750	9565343	5075064	9471583	7341289	13483896	7985039	14413571	7094096	6604618
choline	63276328	87158312	79114688	117097240	83853632	90394080	75035528	97345816	73806792	96638056	537778368	83079776	36194440	34755136	84541184	50776904	37568352	67225664	20025540	53351488	89895224	94997016	76395896	59603180	43337880	96303664	72970520	52596920	66761956	75489104	43304812	52893704	47358524	120699520	43515244	51767148	66424668	82778184	44914704	29410006	98987608	90329824	95689928	57940124	878567936	59806176	68845480	30638298	80871552
cis-4-decenoate (10:1n6)*	1544306	683431	633896	478903	182485	336411	333576	363296	478420	272649	175854	593205	671286	172851	506025	257070	793238	463657	67284	318252	502157	602101	551784	226862	415598	598875	275487	904117	439926	452403	503761	1063950	637987	3030465	217450	1432734	328264	101418	58823	95784	655442	2111042	605961	984992	734098	504567	611095	336934	1537806
cis-4-decenoylcarnitine (C10:1)	3721703	1683643	1701030	1098304	416375	828937	416810	1567262	6254997	430991	658707	7407803	1681189	1126073	8.31811e+06	1502855	2057072	4914156	391986	521217	7179043	6600187	6329380	1.8237e+06	4197572	2670418	969245	2288927	2079714	4862138	1406414	4474380	1027366	8779668	467904	4153066	957304	240271	240594	756661	1711599	1625176	4.16616e+06	1723524	1359631	1207456	946813	659486	1269183
citrate	7.68446e+06	6664404	4298680	4837298	4.0934e+06	3538105	2576300	2839818	3024550	1399757	11231943	3575442	4603833	3453119	3964799	5096956	1512057	2744552	2479374	1988117	3275715	3267078	2333545	1182074	2164222	8.37152e+06	5994091	4084938	5477987	6057071	4062489	2600555	5088505	3584458	4487465	3246025	3386425	2719530	2745655	4605400	5257739	5782515	1055777	2441957	19028340	4138827	4509084	2780618	4469324
citrulline	53742732	45652812	57088828	49304456	42352508	47574912	24505586	52884824	54073580	46387704	38185892	53919016	40533252	28514376	57897432	26600646	52333004	56079480	31488738	51955340	60384792	61639564	52027260	34599560	48513848	60274996	34706316	26844752	53555872	47806868	74779608	29795254	38983440	53837400	46169412	28584000	57526944	67196896	27855654	35616724	46555504	44934104	47855008	27800132	67202136	55114496	73816704	32311852	44067816
creatine	115215984	111210176	103132072	183704688	226723536	196697488	44600376	69547376	40344028	73739328	136385696	40930952	35714528	98832200	41943816	103817680	129154280	41277768	123288432	96423520	45857828	45445672	42509956	25893912	34606524	109539352	53011432	58286452	56610288	36831424	128157136	35894540	75065648	71574808	125908480	37249368	91584944	70589968	63250692	120019808	282845216	125965392	44398944	74473040	265149248	148573360	232048032	89731728	63264452
creatinine	60333000	66724208	66737672	82668952	87130312	76266728	46251040	72600848	158434864	72332536	53795668	162202912	59104512	44276992	173671120	44769064	56758196	156798832	51107328	61987180	174169232	176346192	161310352	118057768	137010832	91578744	65048724	90414864	71033688	159305056	67723296	60588540	67938584	121465776	75320160	64191192	73620376	74467312	35343848	25146202	58920288	66859064	159015184	52563672	97259648	59685624	83160784	35236872	77497240
deoxycarnitine	2516117	2914043	3867052	4226782	4163983	3648282	2.02402e+06	3.68522e+06	11397419	2797415	3608408	11901228	3782032	2869191	13059336	2644767	2896586	11175641	2637740	3415792	13625048	14463128	11090770	7263831	9977600	7209421	4535699	5733879	4593952	10844664	3.2178e+06	2824120	2707672	7.11675e+06	3000660	3006006	2463727	3175688	2553808	1109776	3.99103e+06	5272855	11969380	2731635	8821407	2987089	4598872	1863834	3364289
dihomolinoleate (20:2n6)	4321680	4581544	4480701	4325255	6152777	6897411	4.00216e+06	5208993	2942790	3084714	5864026	3645147	2346105	2337011	3546104	2917661	7.84737e+06	3179846	1695726	3170303	4.03698e+06	3879366	3570339	915472	1539211	5458131	1434115	1352454	2658581	1423340	2182453	5428347	847928	13178683	1929345	11162491	1.9065e+06	2564895	1273711	1665999	12969316	3.75553e+06	3721236	3454827	29429178	4.0708e+06	4978689	1074188	8305868
dihomolinolenate (20:3n3 or 3n6)	4635414	8.1185e+06	6043988	6632866	9071849	9425460	4921805	6560663	8.00735e+06	6035479	16628971	10743406	2974885	1.87179e+06	11549631	1903015	6646600	9883827	1338145	6218972	10980149	10897213	8635896	1450255	2753146	6896384	2764980	2401859	3293089	4813929	3206837	4.12625e+06	1433353	10507333	2247296	10129970	4314337	4954060	3200817	1806481	10864535	3501073	6449113	2579095	49997572	2229597	5449177	1197453	7483405
dimethylarginine (ADMA + SDMA)	3158381	4513355	4837301	5871731	4738393	6386005	2695017	4624582	6206451	4807521	5784703	7161126	4289236	2771794	7659371	2788492	3306199	6497383	2131315	3060176	7412816	8.16986e+06	6974175	3285785	5111725	6822615	4838497	5055548	4327654	5129407	4464693	2306616	3672648	5667316	5864631	2.01181e+06	4201951	5099624	3256278	2345549	7033648	5670282	5661188	2514711	14320338	4406657	7325510	2072608	3364470
dimethylglycine	31709176	43429616	25779806	13281064	5904212	9682213	5272432	8061559	17752900	14237208	2705358	18136004	8124974	7996743	18661420	8229708	7273620	17355008	5537515	8087870	18871384	20299776	18281676	13883605	15407281	11412484	27130982	22388716	20259640	16585881	7822952	4876382	27316628	10582649	19409424	5374753	6039348	8346576	6048646	11011235	7814367	9369812	17730460	7826074	4087807	7944535	7009766	2148158	6263763
docosahexaenoate (DHA; 22:6n3)	2203734	3.27774e+06	2483174	2702173	3111066	3881680	1961954	4590645	1881166	2811169	7077778	1.94107e+06	842413	705309	2586437	1179752	3036105	2255619	360856	2073913	1972717	2.06784e+06	1556167	401520	744077	3577637	896344	1442984	2.00136e+06	1119897	1088964	2105196	322551	5819167	743331	4949369	2201252	1.60283e+06	928665	946439	2884107	1320204	1202063	2959049	28769744	1309496	3512901	776142	2594302
dodecadienoate (12:2)*	1.41758e+06	757958	777649	904219	401245	566899	444209	922692	564889	588535	783774	569614	447638	776823	574013	701686	1378279	602499	370176	538204	549133	532509	644782	290946	296990	772363	471995	656792	521598	551895	737875	981298	605835	1620750	458460	1072348	558072	321108	432113	369883	947335	1010686	545775	610883	1859126	732576	595477	483919	1339154
dodecenedioate (C12:1-DC)*	604937	396595	285494	580081	416122	240668	148112	114034	176755	179263	434508	180030	211595	172844	126264	141751	430152	313150	208540	141000	183054	191603	249562	111788	82995	302489	216954	404681	191639	188005	183005	466627	284187	286741	101313	301759	422800	87822	109305	97906	255688	369147	184615	429912	383036	236472	205200	201903	469415
eicosenoate (20:1n9 or 1n11)	6316482	2978852	4134350	9762681	5041369	7272626	5663651	3716424	1536153	17577754	8815782	2673616	2511483	4567358	1781283	7389192	4750048	1694354	2140759	2598850	2736784	2559465	2949410	1079947	939153	7064940	2795967	2786221	3301820	2103102	3274230	4837622	1571023	9176294	1775157	8920959	5461021	5857143	1773983	2331002	13011965	5935176	3356750	4033826	21358664	6253582	3895675	2134895	12336054
erythronate*	21050466	24544878	23517924	27490032	36804600	32703294	16134600	43347368	26955582	41249112	29784000	31322792	17397250	22140432	31710424	14797803	23848522	29270182	13631476	16390345	31504488	32813848	30244872	18431116	22313708	29982492	22698368	26158256	16851756	22924020	28640608	13880137	25563694	29919658	30548884	14051444	20498178	19438480	15312907	11079344	27788672	19584436	30821884	11710392	77284872	20504010	36680308	9318517	25190196
ethylmalonate	1178362	1159269	1.57805e+06	913200	707981	724998	564951	1064761	596685	666461	461554	643000	6157246	454321	696838	576090	544235	582856	199494	262014	732561	705579	684398	324810	600361	620321	6.16658e+06	9331211	3.51424e+06	431125	705480	424131	595835	768716	1058953	399130	689626	1342159	1015314	1326075	1.53525e+06	754586	693499	471477	1165396	389711	571033	358909	421004
fructose	443790	1377458	1728635	3334023	14397050	2800718	2482318	1625433	837514	1350178	1903191	1.04339e+06	457442	2273404	1127751	2980828	486206	1192232	847113	340642	967774	869620	1209189	552285	806727	5444865	1345436	902462	539856	923491	599048	463779	796685	918985	3538379	605164	776724	788100	865915	1929639	1304662	1765531	1151164	393710	4069766	1954586	5492938	319985	655592
gamma-glutamylalanine	1522964	4332328	4548498	1607767	2211675	3782315	4662374	3490623	3716428	501797	2746345	3419104	1016742	685876	3693272	1893562	263481	3.82564e+06	621817	5062523	4532798	4470433	3718227	2442450	250743	6736916	3153838	1241037	3474381	3055918	420784	2547741	3102480	3376230	46285	2586019	5383556	1304414	5104627	1410230	2.03894e+06	1469821	4113218	1876473	5249923	1660416	1187716	233116	949914
gamma-glutamylglutamate	5421574	3347345	3.9061e+06	2976365	4528802	2297305	2387916	4781437	3054678	2591331	1.698e+06	4026985	4047447	2153555	3931073	1499918	2370729	3812494	1.76143e+06	2635097	4488634	4361953	4073622	2035012	958992	3758474	4768447	5649326	5080902	4696537	3581456	5075024	5735569	6.19118e+06	62558	5752539	10384339	4940354	4105482	3.19362e+06	5036367	4951716	2896637	2110176	4373453	1263048	3044184	1468496	2892943
gamma-glutamylglycine	4964734	9511137	11041457	7242285	8662922	9672983	8555798	12219486	8497875	1.78393e+06	1006638	8642874	3754753	3.3972e+06	10759974	5005027	2671180	8166013	2487467	8434289	10472791	11073296	8654937	4176557	2807284	16217256	7.49805e+06	5022160	8504934	6993238	3860772	4118744	8468337	7192854	678266	3505350	11288836	5676685	9784474	3824654	6894870	5013539	7197952	4428819	2980539	6.7297e+06	8970759	1177786	5489195
gamma-glutamylisoleucine*	472515	435578	583847	638672	556344	494700	362206	776996	752179	1691337	359025	769309	1326011	849743	897295	421740	840579	1105478	962449	535322	995466	1178851	1044822	354043	1.56937e+06	863264	1565254	943177	874801	901168	1007886	891819	655896	1698388	460275	866837	653294	390097	276868	591646	1711774	381580	841266	498927	1.01727e+06	371330	1.54808e+06	511077	736652
gamma-glutamylleucine	735453	604151	1002796	903140	727978	584201	579805	1002276	837578	1358111	666695	1036772	1318884	866593	1108990	736879	547117	1.00556e+06	727745	684009	1203898	1279768	1014243	405012	919799	957424	1786945	1008544	1196502	1008140	995037	975486	635529	1973100	236690	1.01157e+06	1037974	660247	391016	643788	2126690	513800	869663	633892	1911964	407602	1739044	497088	750669
gamma-glutamylvaline	1.55691e+06	1.86461e+06	3897984	2521585	3090609	1632472	1680245	3726301	2552242	5073612	3094089	2614254	4834742	4170482	3002506	1807423	2681509	3310965	2864024	2359089	3232948	3718997	3472068	1239872	4004972	3732140	6.35866e+06	3845325	4400168	2650590	2.96848e+06	3.90168e+06	2310791	7.71931e+06	1274656	4053648	3138206	2338516	1512580	3204882	7746437	1716506	2810207	2365044	7.34936e+06	1676707	6268751	1412610	3.09435e+06
gluconate	1053839	1279567	1236713	1156089	1590262	1234004	889221	1295217	1649353	1417496	5790328	1960573	915267	627943	2430117	742389	978173	1946618	782677	955081	2149063	2212222	2163400	875435	1338349	2151163	1.26117e+06	1522771	1289015	1.36979e+06	1246614	1242954	2793988	2502495	1134457	1391574	1720487	1267539	726891	823641	1215823	1.85487e+06	1527846	1151533	17572864	1150496	2525009	849210	1115587
glucose	91941288	132040008	125926640	137026288	182016944	164019744	77175904	154568752	189273616	154842448	246047824	202577664	83513112	129875048	213441152	88928880	130157304	194731872	117687672	87937560	201670768	211676848	206253504	120972440	162974784	148443376	118384192	177452048	127362064	170170688	141723120	102176288	127768496	185720752	206533936	111521600	131640904	94885000	95902568	88245024	154887536	160042624	206813296	75739480	430110624	94952152	192474880	78510024	133798280
glucuronate	2315844	2912751	2151502	3824167	3191297	2717334	1154785	2219602	3060808	1569442	3025421	3253494	2419502	1690075	3840195	1232637	2490056	3544094	1158805	947249	3584469	3603653	3.6219e+06	1916288	2522683	4834649	3168909	4892459	1742388	2790609	2659109	1761014	2319538	3182294	4561077	2.0875e+06	3485569	2116012	1.85277e+06	2.0413e+06	2005261	1933680	3.59344e+06	1344353	5481225	1153478	1772005	723181	2739704
glutamate	175772800	189085424	209220592	216552480	275380128	198925712	119154248	274226592	200510176	548861760	844091712	241109408	291603808	214076640	237193376	133040168	320923520	203296928	167577008	113442368	230060352	248930928	227381936	110612608	295183808	222087936	186055648	382108864	204614784	202458272	322724256	248054928	217264368	462251168	516269440	243414928	290126816	362980832	154092336	103075760	269285472	318432288	209157952	186434336	1782532992	130875968	300535296	193860560	195345088
glutamine	75080336	100466784	124876048	192273184	152610576	232856912	151660944	157114464	214753952	28542454	160801456	175808720	78118232	78060080	235852912	140710528	41365976	197601712	91449344	151444736	210536288	239205840	201859344	119003864	116177472	305265632	90168200	46404184	134063832	143218816	73819488	93084936	96671640	196150320	47045476	94615752	81023384	31862620	122543400	52284888	160543648	123622672	179975232	119015616	349527104	211114512	214194128	45135152	205534944
glycerate	10474835	8163602	9565195	8133527	7142016	17018188	8437941	15933341	5042697	13570460	10595604	5579062	2857193	4698594	5.85916e+06	5736840	2644641	5098135	2209997	3359362	5734403	5908671	5561468	3432941	4065956	8081107	3972098	6146077	2989486	4632212	4496836	3764604	8055388	8605024	5822273	3858109	8080913	6715614	3055365	1933201	10417988	7086820	5725114	3334715	24506726	5.86129e+06	15734749	3339039	9225314
glycerol	5998125	7759409	5343270	11586535	8553643	12020620	6767108	5908601	3639002	5324519	21158992	4918317	5261765	5.12948e+06	4483351	5643517	5717664	3278497	2638642	3901599	5173722	5218570	4803562	3223001	2311743	7473081	5133344	4308233	5484444	3837647	4226288	4334993	4045450	12039296	2.85128e+06	5926929	4377346	2674216	2.82303e+06	2436797	8077628	7123686	5.76649e+06	5.32435e+06	44047776	4515011	5178880	2378142	10354419
glycerophosphoethanolamine	2089414	3.09872e+06	3451786	2799220	2.9753e+06	2580227	1.4685e+06	1866883	2844440	6717032	2303047	3107892	2509522	1360791	3.27155e+06	1.97301e+06	1.77308e+06	2802418	557211	1883530	3375630	3.87151e+06	3365843	1.98862e+06	2097224	5.64759e+06	2843963	3323787	1615809	2507794	1939879	2292815	2723740	4276558	2393572	2525353	3963592	4.10405e+06	2739867	2031496	4308534	3357316	3855478	2488527	5656803	3606318	3.90091e+06	1905008	2649956
glycerophosphorylcholine (GPC)	52903816	93303856	64287924	50849476	54814652	52608704	39165948	45042164	121702568	75112760	58914304	139317824	55280168	14717298	138062768	35770556	19747520	107266848	10708283	47734368	141691200	179698336	129862888	148431088	56201396	150016880	67117600	59102368	56738424	109633424	37323772	61896312	57594404	139856544	42223416	77058472	133250080	97844632	65016316	17049896	52922952	76787024	206536560	46704892	141721280	89457248	57224048	11930545	173713472
glycine	13311764	22893468	22975188	29199468	24311916	27466612	19119072	29073836	22262524	27823412	82138008	23031824	14604658	14514976	26418612	11853317	22656764	21393780	10400326	14245734	24330080	26432530	22368632	13609257	18051964	34042144	16825706	20321928	19564240	21126382	23826792	14034724	18864256	30762302	26606508	13850409	21697108	26980160	18617022	6884557	19967806	24196520	22360180	13743690	168391696	22161594	41037368	11871018	20426130
glycochenodeoxycholate	1280796	10138300	2766018	10787591	9453690	1844194	3619974	14021055	5845308	4890361	771393	6610961	2836143	1.94462e+06	7495420	2431513	1735431	5759113	6414376	2411235	7.53431e+06	8113397	6943957	2366186	5190829	4862908	11960504	15838089	3964213	5123793	3276208	917114	9980844	1979538	8308936	1042136	1.98794e+06	2506534	2357501	7.23754e+06	5414357	4528109	5228612	1637936	1648630	1799626	5089861	1031590	1599392
glycosyl-N-palmitoyl-sphingosine (d18:1/16:0)	751223	1127160	960227	507923	397919	470226	368232	865342	1709858	897672	976443	1448153	562216	1708296	2402089	900961	421164	1395755	487625	664419	2168271	1896991	1907674	491661	1031965	1009662	787973	1149803	698057	865179	582051	897744	802675	540455	653626	581074	948594	676363	746616	985125	1044256	467185	989566	598135	1082263	413079	654757	581532	587088
guanidinoacetate	2240432	2.79869e+06	2248183	4414840	3.16355e+06	3.57724e+06	2105190	3060783	2.92096e+06	2560926	1.92638e+06	2641814	1.38825e+06	1515434	2657157	1146018	2650541	3240642	2982656	3101538	2.97098e+06	2944192	2841845	2366400	3001897	4368889	2693936	2415644	3354011	3699403	5615048	2061870	4237072	2118841	4816433	1910590	3823524	4344295	1516840	730727	1694468	2831341	2.81161e+06	2228934	1937446	3445525	2.74795e+06	1426174	3508541
hexadecadienoate (16:2n6)	1655628	2155888	590900	3169145	2569235	2809902	1253536	1261627	829088	1807344	2779252	924641	741917	721272	1116049	831347	3015721	771057	611103	1561091	932625	879351	932325	448614	547576	3.02775e+06	716656	966440	1.88649e+06	781124	1645073	1.94429e+06	610906	4556155	540426	2331093	735145	760881	614725	340614	2406475	1510653	1124271	2740660	6870648	1121726	675818	590487	3.21025e+06
hippurate	434983	4813324	751557	2224388	2690413	1337729	604192	5460968	720839	191515	724997	754129	559820	1.89712e+06	787826	1227313	5.39704e+06	658080	2969411	757001	776857	846758	702564	387370	541836	1914745	394940	191160	114394	577940	3128177	840460	2363673	2111941	6.58588e+06	969777	6549647	707247	159978	98357	7273156	3017560	657527	403209	1723927	3386444	4408349	782333	525477
histidine	9675962	12061522	13823909	18919136	14878025	15039301	12503698	15624572	12281426	15220395	44406708	12563436	9123172	10344901	13817807	10265098	9571213	11654564	8976894	11241518	13461361	14022745	12186026	6.88845e+06	10522158	16855998	13326619	12271979	12628679	9799652	11667491	14533719	10393825	27175452	15299715	15086753	12550650	15875568	7.5846e+06	6852356	19542074	15795553	11424174	11677500	90041712	11488017	22523814	10590866	11865632
homoarginine	1686573	2215196	3224190	1374670	921973	3719959	871279	1.42034e+06	4978757	4250920	2243164	5267415	2541694	925879	5632305	1009966	882997	4569874	2195100	1523489	5906480	6602897	5533419	2656724	3822228	8075924	1368368	1859023	1820037	4351791	2071039	2409002	2464606	5825788	1462497	2433570	4742372	5434618	682182	820104	3779716	3026591	4176881	1351679	4.78725e+06	1200090	2767841	1083081	1739769
homostachydrine*	38585144	46939680	46008768	7532519	8958919	5251574	15025587	26281408	11667122	12003625	6561023	12106011	16060428	7041375	14117235	2499810	1576839	11824615	6399570	14705969	12703583	14061257	11643570	7726050	10154388	6706699	11275986	19462822	7453867	9503164	19691216	2613179	16004426	6933143	22481814	2945779	970649	1076720	6403789	3569194	6735249	3272097	12479743	7395534	16526304	23318804	61098696	2954209	14280525
hydroxyproline	45934264	53649692	69472168	62769032	62658804	62879144	33377772	47476468	17034816	22610600	31373756	14965955	31593580	23665028	17597218	24360168	37090812	16461347	31329500	25374216	17287250	17994664	16888580	12053466	15619858	60384952	56713680	35517932	52793804	14447329	44352552	15865701	25057746	24064430	52725356	15907079	20347108	29131092	25956752	23070828	66470444	36332784	15441698	47774644	49254140	53507236	66504080	30410056	36770532
imidazole lactate	402659	444478	362272	658408	704406	445989	366032	655320	696397	317018	415848	541733	278664	205508	603015	187417	463242	759083	497589	514631	729399	770903	694693	403260	601641	441541	378739	404132	288394	658308	333674	491532	462578	1215217	459190	513809	274478	306002	201452	108577	334686	481948	640846	281037	947252	422437	734637	236206	456678
indoleacetate	448421	321003	393396	341342	300352	403526	168951	351467	229672	226283	57330	231993	2294729	181778	274036	475524	350040	219342	118796	191512	271302	292550	260054	118485	186744	370167	432631	250963	182296	225060	312635	449300	240191	1094019	2404560	467415	245664	206508	72227	285837	514219	210496	238941	336857	189419	244686	304725	65942	195809
isoleucine	113706608	122009376	137717120	166774720	112236768	183262464	103326816	132331832	233305328	260600768	416158080	231911568	107779288	83271296	257087472	120215752	102061624	229107728	80846968	105943424	257676816	269642720	239378544	139731952	193563424	189892352	151401216	147844704	119522528	207722896	105422248	149512320	116028464	323683808	148877872	149396240	145224464	168311376	83978976	103299688	308459904	174278224	225043568	156299776	693870400	113688024	225873744	72430312	164805808
isovalerate (C5)	7144771	4366756	23921300	11273895	8064785	11889781	7817001	4673304	11047471	13616326	6900795	12448651	6019046	3775605	12500928	12278946	4788335	11428003	1336055	7317299	13006890	13277677	15975179	6482824	8264314	10296760	11642346	8090146	7544641	9995662	4558187	7841532	4049459	22970874	8.2386e+06	10224155	10972490	11909421	6621448	5237714	21628946	13026188	11631164	8.28288e+06	15104119	7968907	14675156	8107502	18028494
kynurenine	2653537	2689714	3067492	3.18241e+06	3812489	2199158	2127846	3187704	5624379	3096471	1335422	5.49038e+06	2229971	2534291	6.23245e+06	1858585	2445635	6.14578e+06	2263488	2644717	6845307	7028518	6003406	3.1785e+06	5341003	5.47722e+06	4401963	6150451	3837124	5624512	2726314	2.06215e+06	2149223	3285844	3175115	1688770	3138256	2583261	1787425	3023624	5944092	3152208	5696613	3306499	1754315	2196286	3594384	1986243	1784433
lactate	65954288	75326152	60114792	105469232	102345056	98262320	70975160	132584224	67268064	81688696	349147136	69126680	30973464	45219152	78050000	45228104	58999704	67349064	45700320	36078472	74758872	74862016	70958192	43343504	55707072	92923472	58727088	85363568	63589348	64065480	45156460	42117452	61419368	98139744	108656056	42157420	70187232	111963168	54792336	24272520	92304192	85622424	70515496	52302904	675266816	62183672	115631992	25585344	81477192
lactosyl-N-palmitoyl-sphingosine (d18:1/16:0)	617686	938782	690966	500047	502488	531213	483082	900361	792398	931392	1495290	796041	511727	1231901	1293679	728497	628537	640282	545441	923812	1146444	872690	918541	226634	482854	915133	850572	1167723	837510	451512	650380	1.02074e+06	869934	660119	517847	757544	1218347	764131	416352	478312	577209	407003	556695	544329	1976178	598503	1126098	610638	542704
leucine	130697696	136671232	190787616	212650752	135625584	211868160	126530184	164847040	214323600	277316544	1156510464	225904784	126315648	92404880	243151904	149985696	113316104	217068464	80525656	125550880	237735760	261895504	229960592	127122968	180813408	196152448	171249536	144763184	148260384	194479200	145687744	216037488	103941032	490410432	133728752	211782752	158473472	200284672	92140848	103411224	381705056	214375024	213149024	168604000	2031262208	121950248	307174048	106706152	175078096
leukotriene B4	4818139	1149381	9611548	6313152	7333423	4971237	5601359	3507272	24567710	20964326	10245543	24080250	6877551	4.06166e+06	27425114	5536139	7.87992e+06	21930714	1.03895e+06	5547825	26025802	24496776	26324518	7678008	11841613	18716490	10123999	18143432	3870918	15432169	4030025	8851982	10038573	19658556	12018896	8754785	11751495	12414719	8348703	3984897	11905152	5052597	23805994	4372225	27072026	9139011	15277277	3790052	6826962
lignoceroyl sphingomyelin (d18:1/24:0)	4493425	7977963	6764465	5813690	6247683	5644451	4319710	7.20039e+06	4656662	1534092	5842154	4198560	4300815	8955717	6130185	6258645	8002999	4168350	3929951	5399698	6849819	4.17694e+06	5297083	1419835	2662682	4.10964e+06	4786450	4676438	4417854	3.02413e+06	6267533	9317870	4088710	4874126	4864334	6345480	4.03597e+06	2775018	5616447	6507126	5945040	3.98563e+06	1879750	6.1251e+06	4581597	3872001	6181915	5059313	3760248
linoleate (18:2n6)	336519232	302280896	218853024	459554688	407900384	471850944	166429376	245807264	158299136	168371936	428640576	155783744	182441376	120961776	184035760	208718784	500989856	161938736	82522120	219477232	177958704	172719168	115612928	34025904	78140816	443568704	88537528	100855168	155563440	96490952	89493296	279579424	71751552	775089152	71008744	436866336	119638688	74797064	63563440	59096300	287266976	240427120	116477200	336276736	1238950144	219490448	257335216	87071488	644410688
linolenate (18:3n3 or 3n6)	28551214	21791608	8924635	35662568	26478040	26944150	13183491	14383119	3734161	24478304	26810958	3.95782e+06	18010220	8671066	4517192	18485962	50151860	3721561	3190078	23045050	4274689	4236929	3359932	1268106	2448858	46198064	6334280	6676675	14940259	3.02664e+06	7908700	22011968	2676595	60716792	5579394	25102772	9609634	9595750	5178465	2723963	9846350	7505085	4867582	7970878	79371608	22154216	17670280	4735712	44404996
linoleoylcarnitine (C18:2)*	1292719	1605205	1122075	1335504	892009	788238	614546	1691926	1321673	1212642	1709482	1400101	772319	1042638	1677904	1171401	1190215	1060609	471344	667840	1387498	1349766	1343329	297548	867666	2329866	1117918	1546339	1576395	739127	621059	1169359	859533	2.04977e+06	2134467	977292	1076528	1902905	362450	424244	1195254	836947	1013543	1060079	4564495	835018	1215328	264128	812328
lysine	39489820	42180036	63371052	82742152	40977216	67214008	38374864	54549836	79934096	109365960	649858752	78441512	48567096	26141366	93145664	50988424	39576144	81623416	29191572	41079668	90251264	97932504	87378536	46801680	77186360	96342840	56932868	51548172	50023168	72069520	50751216	99206872	47186784	199121632	74829680	94731736	57637028	64775980	29282100	24589408	127856928	72486080	75210384	57248332	1182286080	52889816	121611384	66447060	69261680
malate	9409597	8398256	8774086	11513132	11640758	8032124	7242327	10220589	11319243	7.52117e+06	75299464	7.79373e+06	7.81658e+06	4.8486e+06	9397817	6873420	6385414	10745299	5.27775e+06	6.70684e+06	12481187	12232251	12172789	5464013	8857564	11321202	10013595	10845992	8522924	8690772	5560190	7.19038e+06	8781449	11636940	16456147	8134613	8790925	8859076	8307695	6.9329e+06	15803147	10197560	9415452	5805555	248981792	5.04897e+06	13462363	4977957	7.53564e+06
mannitol/sorbitol	416915	621871	515761	1581571	2096059	755152	635250	745516	1093198	5.00548e+06	1312408	1.27586e+06	539091	698227	1.56945e+06	624300	526273	1103175	487416	629420	1218612	1243729	1203797	655412	973655	622604	852076	500861	401992	928850	467238	365815	366650	787445	5616026	397766	781320	655589	9903758	311829	439176	509702	1073203	1.76571e+06	2794178	304858	3967541	692115	356989
mannose	813848	620965	546465	455378	608450	611316	304364	725456	1753643	1207380	2066221	1946797	441883	515777	2107482	424008	728451	1.90438e+06	467853	373122	2067785	1983526	2164355	1072081	1706118	879884	610864	936535	637401	1.68939e+06	895499	1292432	953957	2162002	1019891	1540466	1.0157e+06	425824	454228	537784	838742	666726	1736191	344487	4490586	455342	877445	723768	1082095
methionine sulfoxide	9271313	5875625	16163114	12810448	9523186	12057501	12451859	8098501	44072040	30779376	187921664	42180036	17464992	5302280	42224424	11686775	20798318	45200360	3638410	15013839	46829624	46643168	43123324	28284062	38313312	32284566	23569536	20783032	10107394	32393474	11066745	33025256	14537093	59220488	26914720	29930382	14305487	10442979	11837561	13103925	36499360	10610487	41850172	16368163	376095488	17929366	49776944	21162842	20092556
methylmalonate (MMA)	1191514	2383494	3437082	1182664	905495	1168335	2145455	2957606	994005	476287	435461	1150623	3196666	216260	1159374	215253	1336926	844243	891068	1223550	1077711	1298141	1.03844e+06	458781	864920	2165187	741093	476779	848492	736662	5070940	409937	360117	560958	2135410	347810	3782469	3.80958e+06	1488695	1460866	641321	663207	907497	382997	736933	773910	764760	1244090	882685
myo-inositol	2016249	2735206	2113681	3154938	3115002	3157205	1353622	3530715	5857413	3115159	2773527	9039224	3599700	3108715	9882551	3057390	1159115	2732141	772582	724773	6479290	7548504	6444828	1377485	2098332	2314558	2618686	2926790	1717191	3212076	1493446	1374489	2402619	3304090	2311524	1769923	4005362	4592742	2402925	2180828	1935485	2533524	4424521	1156255	1697624	1424928	1830381	806811	1348588
myristoleate (14:1n5)	10612389	3798969	4979689	10029516	4473458	3824648	3806524	2923923	1858303	5061530	3900328	2848259	3263935	3297369	2502322	3735904	8077279	2643185	1520696	2648717	3322526	3874908	2107397	2.07817e+06	2069075	4672959	3374249	2660376	4957382	2236008	5864346	5366434	3271344	9957484	2315866	7201202	1912836	3607938	2925920	3249652	11285714	5599457	4133090	4247223	7416068	3830988	2235036	5197634	17952164
N6,N6,N6-trimethyllysine	686149	846303	1372926	1322927	1.01408e+06	1.03127e+06	471918	878176	2721102	1463065	2252049	2860519	1336511	709235	3455191	528276	561312	2699979	528580	1091258	3186118	3572472	2872290	1233831	2166687	1.81299e+06	1274273	1355657	1.00834e+06	1.98437e+06	1019998	657055	774039	1.88007e+06	1652569	621541	1390269	1.79516e+06	601853	338818	1543586	1374341	2372065	704506	5020389	808276	1629565	501013	780026
N6-methyllysine	3235694	4171867	5404564	5135370	4197509	5426781	2583579	4608538	6304760	18431330	1130319	6229801	4340573	2372843	7284846	2546132	3048226	6196258	12269549	13422386	7013617	7787731	6716139	3317685	5185978	13912113	4405531	6077195	3620134	5156181	3507822	1981415	3475922	4760874	14850170	1893313	4000072	3.96504e+06	3447788	2395556	16952592	5204820	5704845	2704412	2628161	2121773	3357273	806269	4088144
N-acetylalanine	937043	1253572	1209465	1804474	1707249	1588520	643261	1291488	2426518	1470779	1279160	2669321	978669	843038	2777293	737665	1077066	2791787	670433	846494	2748269	3050455	2629367	1555188	2109207	1862545	1414632	2005800	1221129	2306323	1049797	958215	1206220	2147172	1681781	906085	1099608	1371055	796736	629043	2012082	1552259	2792719	808605	2923459	1037254	1653432	575160	1214105
N-acetylaspartate (NAA)	444535	555973	658808	670893	676308	654437	285718	535678	602967	524218	715888	734945	587452	480386	810484	479840	460218	626238	238265	368423	766864	844765	741629	314797	497194	872173	625868	632360	521649	521585	491709	466654	464014	840460	679686	404575	1581636	798902	523949	413520	785775	643084	829483	283035	2449065	498303	769185	255714	835414
N-acetylglycine	2335427	3218726	3.89246e+06	4133150	4554924	5363388	3077140	2712697	4270971	2418510	2343777	3.83494e+06	1328017	1155570	4466144	1283939	2170049	4.08488e+06	884351	1998032	4645653	4714329	4346173	3082468	2848422	1706518	2043397	1599555	1861900	3.99021e+06	1565923	1212565	1717139	2842134	1799484	1153824	3032003	3123886	1644548	1205324	4199684	2332393	4568780	1292056	5283340	1755853	2093763	1037457	5453873
N-acetylneuraminate	2318618	490371	475485	660645	614572	551329	506035	438993	1793185	1405382	722020	2517418	956456	614770	2553303	456885	1782914	2780243	813476	561404	2212533	1883992	2475434	2352638	2383750	2321506	1123363	2088453	638671	4196805	1448578	2472748	2680131	1492543	1432135	2585584	2960182	722820	1919331	959327	1207471	769549	1212667	756603	1.03228e+06	1013068	1075746	1761419	1695262
N-acetylserine	1119288	1604919	1738059	2269046	2287845	1973552	871081	1.7089e+06	3175497	2.05632e+06	1846934	3227110	1310161	1225049	3639580	1023290	1575885	3503055	870224	1175076	3675475	3960652	3566118	2012100	2827138	2326524	1757317	2549546	1513860	2.75855e+06	1296613	1022286	1.73058e+06	2079228	2724992	928727	1387818	1603793	1111029	958441	2744403	2138571	3395493	1007384	3264778	1335968	2230208	755776	1503606
N-acetylthreonine	411327	593805	455419	711766	560210	621811	376633	607723	1.02958e+06	527369	680626	1169769	402159	387444	1348976	297170	582951	1071659	278597	452823	1243697	1326738	1209190	598698	878250	755480	647421	715813	563857	825679	471203	371051	516697	759693	677003	403629	360672	505656	421352	342290	674276	542903	1.04252e+06	277009	1547913	444906	737936	293007	515243
nicotinamide	1093755	1214103	922769	1332528	989107	707709	454776	1290359	842589	2463396	590764	823955	667742	514174	823689	442976	1032798	924273	511555	985386	1012639	968404	835694	819184	824693	558123	677038	1409178	977780	989037	928262	798111	1373697	1204516	1014439	830973	1074210	1928908	286602	485287	912777	968151	858698	570530	782281	633073	410497	439738	688312
octadecenedioate (C18:1-DC)*	848678	769985	825141	2912062	3735231	732618	736047	952550	1572210	2199287	924289	1552730	2065898	900808	1712909	1159872	618430	1378868	2216254	1615424	1725915	1807185	1644986	539027	1143691	1497390	1208357	1205673	755872	1272458	867869	657249	979249	1567701	1096961	690783	1817115	2531749	226455	906473	1054469	1543854	1732364	751649	2230717	858690	1017450	445313	1290224
oleate/vaccenate (18:1)	394266048	319989632	412838176	702489728	803711424	968977664	470432704	489671520	205583824	395304512	426742912	238901312	264460560	287069984	239101952	365371168	675129152	204114976	119003192	268868128	257455600	240760720	208034736	60652340	124007848	362115936	160625264	182823728	245001216	101679400	178392656	403714528	136344000	934485248	137417856	753855040	206411152	161500496	127895528	201408736	847849344	322794912	200907520	198664112	1319364736	267781008	502098176	184657456	1048147840
oleoylcarnitine (C18)	1301489	1484436	1324110	1456481	1147926	1080625	766789	1611541	1362497	2239022	1745042	1432042	831475	1484274	1646208	1531192	1033496	1090043	482315	682968	1475430	1308137	1273113	339826	846643	1496941	1311634	2034910	1648362	806306	744642	1301581	1478300	2169645	1627326	1136119	1887011	2501679	579406	815135	1810875	826791	1029681	681071	4580534	893990	1563505	695651	1388833
oleoyl-linoleoyl-glycerol (18:1/18:2) [1]	726122	1931847	741935	1056368	1321854	932561	454890	1099628	715223	610571	1303933	601702	391261	1081385	771785	848845	775211	462534	462119	1099229	1092604	837627	584034	248575	310075	1162815	746564	561095	921817	504600	786168	1727411	621205	1251312	324929	1735021	1360600	619739	730732	560834	816876	674874	487050	1204721	1430153	739357	655426	252420	316733
oleoyl-linoleoyl-glycerol (18:1/18:2) [2]	835281	2624239	792353	1304599	1527601	1133552	499020	1333945	917939	637093	1824773	719524	520931	1188840	928593	1005721	1.03743e+06	550268	519599	1160002	1340814	1025484	798110	341806	293378	1284585	747586	660474	1103335	397700	989407	2000281	484961	1517603	508351	2476217	1516356	697067	958836	720215	918374	739097	554835	1176381	1922804	762971	751773	230239	324731
ornithine	43424680	65578888	73604136	79367984	61361888	87737840	50922120	70438504	63271692	93139248	168530944	64033400	57093664	38471504	74904928	39468800	50639976	67066828	42749140	53363432	74561800	77208560	68205400	39001288	57099336	105753928	80980120	95357392	56319516	57908380	57159900	38305132	79549696	74070168	95261120	33287768	86448672	143441888	39662276	28784816	94709048	63402404	64181372	60921376	348656224	58593372	99652488	28080136	68053600
orotate	529893	565386	684577	592328	509711	455192	239413	510349	667996	1093577	1166516	758048	377021	308391	748733	336346	1772503	635110	309733	251764	744029	770027	689937	385203	526371	723184	371184	782112	404086	577388	401920	187434	562263	413880	919880	194933	559072	1431025	240458	184338	608793	417020	638333	223100	3.08365e+06	287071	726699	191448	315242
oxalate (ethanedioate)	3490924	2476796	2393108	1260614	1388532	2961025	2775541	3641446	1119142	1444799	1156546	1059458	1053582	1.41603e+06	1272440	1323239	1052984	1080827	997258	1062671	1189831	1098676	1211209	775115	1004029	1038557	899757	1000519	847521	1060512	1311611	1287939	1989429	1035379	1084889	1193425	2343955	1127339	1220515	1125785	1682453	1438325	877493	1071755	1777260	1363118	2137027	1655808	1504569
palmitate (16:0)	939829376	803719680	893317952	1405103232	1186483840	1359867136	885689728	1067996928	696549184	891136512	2162995712	767050304	670084160	803805312	759328256	908849728	1024289856	678162112	464306080	689954432	739587968	699995584	629047616	454863008	625578240	1065703616	617571520	689588096	727077120	572791872	533315936	858358592	628968960	1529801600	560173248	1097725056	634550848	626019328	497201920	570269632	1277813248	896329472	649172736	630269184	3733888000	687863808	940102592	599498688	1747686656
palmitoleate (16:1n7)	66762836	39169368	28546152	77248808	84754816	62416384	30630730	33669912	27963198	49291792	60219552	25722650	25207176	26209692	28935208	31562024	88819648	26387684	14045528	38490096	28461388	26856214	21328416	12597106	20747290	45243040	21449364	26480100	43893872	19480192	19318040	58234512	21892192	138352496	19271476	70456008	30156000	39728484	16921680	16987148	59996172	25906308	23534240	30664140	143419584	27551992	30146384	29210186	157232816
palmitoyl dihydrosphingomyelin (d18:0/16:0)*	1736929	2961058	3083535	2578827	1989828	2337438	1895896	3462967	2741812	2066699	3664532	2877013	2127717	3658343	3855227	2864361	2135837	2437170	1430132	2288553	3931588	3507878	3624425	882223	1760318	2527263	2562735	2294074	2758349	1573215	2129295	3121376	1583662	2075229	2470048	2.07751e+06	1995304	1754592	2099886	2985647	4092658	2005272	2038584	1.87105e+06	4894147	1570413	2659001	1475427	1.54641e+06
palmitoyl sphingomyelin (d18:1/16:0)	1731505	2612637	2675009	1925442	1924150	2093067	1744521	2167903	2690591	2220388	3449473	2782651	1859363	2808803	3527452	2151953	2298506	2935622	1548777	2209565	3622184	3.48312e+06	3.22956e+06	1481281	2475398	2934267	2235266	2409869	1965700	1929036	2648243	2503453	2036246	2209504	2660819	2171701	1879805	2065260	2200824	2131700	2538421	1869600	2375679	1960722	4303116	2.08002e+06	2844315	1885322	2108509
pantothenate (Vitamin B5)	395490	431889	312513	532789	651712	577607	407257	631345	578598	645854	1479288	657993	289999	286100	678767	320984	540109	610101	239087	361064	673999	675006	705981	297251	427143	460342	357886	522256	296158	527751	396508	323501	283394	723246	487042	350657	716745	519918	219715	226165	828232	602297	577504	389745	3.51583e+06	399553	484645	283814	535852
p-cresol sulfate	2543147	1660392	948710	7604690	3075292	505297	4.02667e+06	6447117	579467	2845851	344042	600528	398227	1580295	691903	17154720	552446	569791	17544114	24731324	713807	709882	617394	317166	432848	19757400	3958394	468641	408911	512765	33485962	5745634	14135477	13316605	22743296	6086894	262468	466930	342948	2.07961e+06	50253192	39902448	719540	307757	835147	73737896	14325421	587470	20997992
phenol sulfate	4997375	7.22089e+06	7359435	6.18385e+06	5353152	4.11214e+06	2088276	3515718	17008960	1336096	1395565	17505552	3.93952e+06	3029635	18272158	2797125	6804924	16566882	4779456	8531415	18861584	19681364	17806272	10757370	14242129	12337008	9755692	4720813	4336860	15165040	10249458	4587293	1872990	10319815	2918508	5023115	1784032	1574699	647522	3.87613e+06	13635900	25630374	16394448	2546360	3.04575e+06	4852098	8474772	3.51566e+06	6066664
phenylacetylglutamine	304997	182678	788344	547460	425732	1054641	262342	775239	476595	98837	424921	487895	1290200	387193	557399	327553	113859	462121	1140901	419685	542360	590916	519329	234412	365787	1.84391e+06	396119	111725	78884	415435	1126679	178134	305717	400441	1.58185e+06	177275	148668	91520	98334	156736	1092420	1060967	403126	170173	985006	2502447	554803	21648	293882
phenylalanine	90624816	88489760	115231864	173784464	118179872	145448192	99091056	132934280	178458592	167782032	698280960	178580240	93358408	77452624	194463296	90273832	81504104	173499040	92837696	114348352	192782448	208009552	185076096	97815312	143950960	192971280	164221856	148003472	119803792	159930512	102187432	152694736	95144072	329133504	147630256	147638656	139400960	151109376	68770336	57869148	208407584	185089456	170217088	122758632	1271802880	92812136	238706432	93075312	119100888
phenyllactate (PLA)	2026223	697464	741583	931356	738812	448539	1292089	2601383	944407	701731	631083	903730	447732	832535	907868	285997	463696	940959	555742	354061	904391	888837	1006967	641725	779702	854835	1380495	1179159	428550	817682	456459	556155	545746	1239214	970311	600033	508287	911832	457227	533948	608425	781111	1016371	419048	1431798	287182	793671	623728	456025
phosphate	179385088	208024992	204366592	210131232	211711056	210912672	172334080	208686624	219148720	229527712	190159152	234386112	206647088	216376432	237802704	186390464	171611216	208619248	150534416	159533456	232463776	229163744	222512320	186913904	197465968	222873408	199346848	211371520	193253216	205727696	186672672	152590096	195997632	228447600	219672800	159215744	194472288	239515600	162711456	122940232	208586192	202859056	212018480	158135520	260305008	189145376	219347872	113240272	213063136
pipecolate	10824696	6136279	8000849	7800392	4096675	4339940	7111755	39834696	7911608	6929659	5163495	8243669	26174244	1889132	9293429	1.89356e+06	2594553	8257413	2811709	4803972	9622122	10292200	9185073	5243977	6995834	6537479	6349430	17705128	1823602	7521219	5093785	3.23185e+06	5560286	7607446	66730356	3.22977e+06	4997157	2855640	3465177	1229198	4877302	10542251	8546611	29855176	12502341	2567048	7763535	2115235	6678030
proline	285044672	372660800	427763072	646471296	512153568	487955840	284652928	288560320	433469248	461228672	1096257792	446223296	285506336	235145024	454010112	233840672	213389376	432581952	290750016	252537456	484793088	467320192	411144512	298356480	359006112	453991616	408406240	466084160	403188768	407319392	246460880	343439712	329183392	716176576	496617248	340122784	363823904	419547904	308319968	125733064	486374560	564278528	418458496	349301600	1883876608	248358224	542227520	184975184	331156800
prolylhydroxyproline	9055111	9166538	11826179	9173757	9017792	8456390	3791649	6925387	1821441	2354263	755908	1830233	5343772	3592847	2109851	3624071	4951086	2198512	2260319	4074656	2267346	2552614	2261557	1073170	1776863	10448514	2777623	2107106	6058844	1662633	6515024	556334	2866549	1235286	5432663	569481	2733420	2220371	5474588	3524828	12233104	4869930	2408453	6005185	1906477	8569308	14419190	4668911	6442643
propionylcarnitine (C3)	480125	900478	1460387	1237224	1066122	1398351	832830	1517155	1487309	1507167	891336	1413100	1716342	1264355	1827033	760877	1009759	2002699	2022910	1312556	1583637	1761320	1471360	708233	1763439	1224478	1046711	767660	593117	1167144	1749785	630666	648439	1607138	1752880	684424	2109928	2578773	480676	781461	4115335	1364764	1084211	849106	1755220	771564	1429696	875905	602336
pseudouridine	957634	1243643	1174093	1355733	1528478	1354002	713349	1079567	2.0798e+06	1085021	789631	2.04946e+06	1108001	804845	2359530	681856	834305	1.9329e+06	656093	875697	2347745	2423595	1983057	1257028	1730946	1600644	1206346	1556541	1037449	1759426	500861	807073	1256758	1432511	1479441	759871	1292263	1171090	717296	655113	985062	961234	1542571	706080	1477759	1.02911e+06	1580201	744920	883267
pyridoxate	187469	110326	1237656	271569	322823	173152	188554	193859	618542	260545	188871	711183	1097882	167775	727128	898346	296121	620349	96682	729683	759016	779142	694427	358783	564182	309653	106635	139918	481883	542207	172168	148307	152628	335833	328512	175574	262113	115885	119721	91234	252510	267041	580850	163818	337470	166768	540123	146295	188686
pyroglutamine*	8145253	12089293	9033660	11313885	11270858	9811616	18624564	24062034	81218032	35594572	2156072	77927928	29979068	6253427	82341824	6400582	11287824	82395440	16033670	28708564	87284624	91009704	84027792	56304776	74321896	14772927	22972370	39947980	7.48676e+06	75439048	10271147	9468333	61710960	17400144	17985572	9954968	36397668	17344168	5619095	2.90111e+06	4278990	5821757	79342352	5820715	4744683	6.22358e+06	14158369	4485885	24291872
quinolinate	873724	361791	234878	354057	432451	162447	174298	332039	394829	680157	72715	501175	169731	406782	821146	213405	318953	393570	225968	133903	566423	573442	551798	140239	219683	1004816	2043275	2165735	320198	315767	283296	143241	662111	252945	386381	123874	1189265	646746	93387	475654	417570	268957	366943	180568	237727	92342	242003	213734	77495
ribonate (ribonolactone)	602966	1076994	1153000	748262	1239422	2237902	900269	2094789	1460825	1761116	2.07125e+06	1604914	964317	894520	1.90129e+06	647856	842458	1845109	546440	505218	2.03058e+06	2091308	1944881	984164	1051065	2050566	1348530	1455920	788289	832979	1058518	511655	867749	1738288	1648061	875968	994402	1052074	1130471	690096	1923140	1245098	1695870	391918	7650569	769059	2024110	597410	570935
salicylate	1428887	834849	1052235	4239595	2380428	807417	671112	863200	1094241	294921	213116	1150327	474288	762678	1189962	789879	1.32975e+06	1162746	620402	341313	1.2752e+06	1291196	1.284e+06	658935	937919	1620368	663707	742799	365923	1053178	493917	613019	484948	1489100	3512284	643077	370896	704568	376300	251614	360025	1.00228e+06	1158498	533048	570826	749377	698557	161827	441257
serine	23185204	32485754	32710142	45121612	31928112	35273544	35368168	43817688	31951526	47667648	199802912	32342484	24925004	23895464	35137480	25524316	36089724	30702308	24868800	25831920	34937004	37115656	32768800	20228508	28232020	51666624	36092716	42659608	36597412	29838224	33456598	44085712	30335000	78353448	48461672	41312916	29597840	32435200	28331940	21302630	46188844	42207348	31580286	28526184	395229056	35994776	67333512	35666208	39533960
S-methylcysteine sulfoxide	1.93329e+06	5.10495e+06	2.66175e+06	2.89716e+06	2.27313e+06	2.57933e+06	1.44815e+06	4.03617e+06	5892837	2.73786e+06	1.84891e+06	5.42686e+06	2.52303e+06	843002	6.16419e+06	1247887	1.79804e+06	5.92924e+06	1.67142e+06	2.65768e+06	6496951	7.29285e+06	6.25238e+06	3294717	4308434	10864759	2405459	3.4268e+06	1.34763e+06	5.48268e+06	4.91883e+06	3.86507e+06	3.56116e+06	8839544	4.72691e+06	3.49148e+06	4.00027e+06	2559981	3.41489e+06	1.46304e+06	2.05091e+06	4273737	6.16796e+06	4.73121e+06	4.20398e+06	3.39729e+06	4.03164e+06	1.00585e+06	4001408
sphingomyelin (d17:1/16:0, d18:1/15:0, d16:1/17:0)*	770385	1459210	1258528	1008902	961651	970337	1333215	2322868	2554265	1317547	2324570	2533400	1129637	1571587	3.85853e+06	1434956	1172933	2184768	634625	1172754	3.49052e+06	2996187	3.05978e+06	784832	1477553	1657545	1539222	1383175	1273916	1191374	1185846	2735700	999010	1992593	1322486	1915318	2138914	1891187	1357799	1278301	2605387	1.04672e+06	1797100	1171858	3874313	824270	1264089	1062319	1179738
sphingomyelin (d18:1/14:0, d16:1/16:0)*	1117726	2284174	1.97984e+06	1782574	1877913	2046029	1.76467e+06	3166277	3435860	2534482	4084758	3.48776e+06	2.06204e+06	2421568	5162815	1771941	1841668	2998167	1355909	2164935	4731985	4200512	3981822	1175389	2058672	2.90549e+06	3180553	2538536	2532397	1719936	2140351	4924484	1696503	3809296	2277331	3565476	2251901	2829855	2624118	2114478	3629143	1735786	2.8443e+06	1767699	7821235	1383899	2077975	1.48509e+06	2579049
sphingomyelin (d18:1/17:0, d17:1/18:0, d19:1/16:0)	365368	735621	674063	584717	478466	627486	804012	1444691	1432138	681501	1270442	1462391	398590	1173602	1787790	835604	487995	1272115	326953	764141	1845212	1549070	1523000	398687	858173	593204	606517	569478	529469	716056	454073	1.43963e+06	465400	1041663	589991	757254	1293814	1161468	752971	769350	1142788	583276	898176	548563	1809823	392055	593875	552184	489999
sphingomyelin (d18:1/18:1, d18:2/18:0)	3651280	6080092	6645002	4065698	3956577	4168341	3745538	8191621	5042914	4957171	10727011	5115286	2630003	8022462	8206715	5218814	2413688	4684288	2652336	4325936	8463063	6.4285e+06	6556793	1464183	3207888	4186941	5099776	4327341	4.89751e+06	2775307	4127797	9542411	2687847	7058676	3.17277e+06	7455323	5035199	6.36956e+06	5559322	5109777	5059765	3324964	3809524	3131754	16963016	3089971	5146674	2677123	3879802
sphingomyelin (d18:1/20:0, d16:1/22:0)*	3445844	6.503e+06	5.22304e+06	3.84563e+06	4.02812e+06	4001160	3738440	6749633	5208612	3482459	7915948	4935495	3158671	8097913	7978774	4194797	4013441	4827840	2734658	4196195	7.46426e+06	5761289	6551313	1789495	3382652	4427112	4859690	4368379	4751101	3354812	3740125	9847689	3154112	5627547	4106743	6512946	5.74528e+06	4554217	5.63656e+06	5620777	7150531	3090527	3361618	4040211	8678796	3.3775e+06	5407589	3884587	3454566
sphingomyelin (d18:1/20:1, d18:2/20:0)*	2400214	4220616	3.50624e+06	2349118	2463428	2615862	2141697	4295133	2026239	2696878	4599200	2.01632e+06	1303027	4690321	3255967	2680058	1.80554e+06	1779507	1.68664e+06	2439510	3268234	2529635	2434683	557486	1320504	2363660	2.80766e+06	2462575	3128303	1078008	2.6725e+06	4461467	1547837	3.08583e+06	2010305	3082786	3148518	3189637	3108856	2785863	2863477	1576058	1479841	1904823	6193486	1957659	3573608	1951560	1833590
sphingomyelin (d18:1/22:1, d18:2/22:0, d16:1/24:1)*	6051566	10807371	9305451	6505565	7245710	6782054	6741791	11436480	6370334	6757555	9697034	5633894	4826088	10543198	9407500	6487096	9365335	6008270	4817902	6423268	8860804	6880051	7994570	2104686	4137299	6205724	7033684	6348394	7950269	3948259	7469948	14756793	4705556	9013989	6032165	10150019	8448544	6140633	6883431	6961866	8788364	4997675	4258751	7636762	11600053	6287615	8638999	6773203	6879626
sphingomyelin (d18:1/24:1, d18:2/24:0)*	13272333	21769486	16311428	14960210	14095820	6715102	19358320	36615284	21812924	31203956	25225878	19120956	11307256	25580840	28924240	16608979	17588444	19157938	11005100	17951804	25655808	22049216	22967608	7067442	12877886	13361014	16539122	19450964	16779062	12011324	19037028	21054476	13304297	13579185	15097967	17085634	44061896	26131756	12786570	19765076	18530548	10528821	11591046	13626023	26918904	12186046	23704976	15628487	10680891
sphingomyelin (d18:2/16:0, d18:1/16:1)*	5363679	8968359	8531785	5952625	5708969	6245379	4857805	8751887	6734701	6.85079e+06	12160766	6586829	4727998	9873068	10016153	6247483	5966014	5742682	3814708	5708150	9143701	8527754	7.7549e+06	2151623	4017689	7274734	7338744	7605112	7588561	3463155	6699614	13517274	4372375	10633066	5478755	9592727	6003683	6575713	6574855	5709699	6369119	4874854	5667077	5041351	22768074	4915142	7691928	4234226	6227677
sphingomyelin (d18:2/24:1, d18:1/24:2)*	7681111	11200536	8543208	7174788	6706381	5560243	9712398	19731024	8459569	14549617	15012558	8105078	4617862	11203714	12414150	7180585	7457955	7571528	5625762	8617626	11379209	9059299	10900521	2711909	5188871	8532831	9829333	10370097	10689014	5195197	11520345	11998925	6983360	7721538	8073339	9260502	16182818	13486166	6612154	8448568	7774809	5562503	5342089	8573897	17121032	7309227	12725905	7231700	5851250
sphingomyelin (d18:2/24:2)*	887033	1622969	1131776	788488	732485	658516	715835	2.02291e+06	676882	287418	2352109	557457	503338	962612	1076476	744609	832717	459814	642480	924394	1.04356e+06	797840	794444	174549	419159	1.03979e+06	1468333	1204160	1594312	333424	1391339	1637837	636043	1164695	841900	1290532	546789	629806	783627	1.00027e+06	854292	667991	468605	1280408	3343709	616211	1357584	505139	548009
stachydrine	34973416	23691018	42294488	5229635	13245138	2924194	14039860	16183589	9356857	29493650	3728173	9292627	11146771	18953372	10035498	8179209	1500461	9225228	4860082	14055007	10103658	11061653	8882683	5819492	7231747	6224201	10988190	26141304	4430572	8310964	17261852	2846414	23343530	6079252	56100080	2511470	4812227	1252544	9766960	4343741	5710254	2817225	10201171	5285547	7703351	80802200	40743196	1641943	13029121
stearoyl sphingomyelin (d18:1/18:0)	6233329	13291643	11948872	9557375	8113733	8.19709e+06	7043382	15982079	14629570	10207759	21797714	14687723	6392768	19782178	23767022	11832686	5334790	12566934	5639073	9448269	24003478	18294730	18415620	4354286	8973304	9842378	10749735	10781938	9935079	8123055	8904368	18478064	6448115	12263775	7171837	12636114	13585784	14553948	12976514	12516895	12247093	6.16804e+06	10001790	6937663	28373592	5340505	10539713	5673267	5.94024e+06
succinate	7976956	5271376	7.58295e+06	5982213	9267286	6993330	4403184	9163625	10605579	22692124	16156969	10614159	6442969	6407546	12477429	4959482	8652099	11742087	3776118	5058206	12068501	12458270	11712918	8466718	10279502	16715302	8733410	10102720	7610906	11406020	7926537	7218306	10324779	13707644	11698390	6759299	9730417	11696385	5908576	4.18461e+06	11956053	13532003	13563737	8368306	42885704	8177838	9308867	3400050	11303494
sulfate*	13288790	13952119	16778132	14408977	16758044	15453532	10192229	13979474	19807276	20119612	11767072	20494780	14698664	11941645	23940356	11270923	13912553	18894780	12758624	13678217	22498824	23514424	21577578	11228591	16273897	18472278	18555900	17914860	13430136	14450490	14204427	14341465	15180155	18221710	15105019	14720194	23149216	13868354	14872753	17888140	21999236	13514550	17336152	11993852	25386340	11101374	19372692	12759660	12002225
taurine	16414561	17844166	18237896	29694956	26651464	26590232	13219066	27721954	20450308	43227096	15648233	20833938	14266933	15361030	21975328	17510372	22689082	19244560	12039907	12156182	21736504	23444824	20204708	13186104	17529204	19884490	14173537	25870834	18092928	18613292	18240836	20582950	12332817	44035832	13951674	20996764	17001042	43639128	8688697	6975524	24962806	21260532	20247564	12553572	32013026	18079136	27021050	10095001	21577620
tetradecadienoate (14:2)*	5014481	1718206	1117556	1202273	699217	828204	617186	795443	678268	878756	1161667	638146	770954	488288	635947	843860	3221394	717254	401664	628811	419812	551344	995566	379042	369022	1143273	523128	912810	1101717	296711	2177699	1265531	793587	2994486	368642	2.01856e+06	875816	411644	321490	490490	1921169	2379422	1004872	1690122	2723584	1132212	930014	718830	3199255
threonate	22592934	28181728	26826604	13565020	20226164	53337472	20983984	54931024	6357246	30623604	7030002	6779183	6565834	8.37805e+06	7341684	6752273	9798644	6085541	7383240	5112187	5202303	6394268	4889998	4.13913e+06	4643560	8127670	3.69579e+06	6409628	3413302	5233622	15756069	5476015	19540728	12455076	13906717	5469423	15378202	7.82422e+06	3059038	3361935	23057256	16957728	6813837	5573842	24140358	16299553	33144716	6515451	12563256
threonine	25948070	41907416	60008004	64660704	45477840	61204916	41018112	67093256	99850344	115193648	353676128	102468104	32074492	35715000	116541504	43871840	37536416	96057168	32390860	49701424	110480488	119817432	99569736	54590464	78863912	110652448	82407720	71483184	103851840	84297304	46843192	72324264	32758354	164891088	41180924	72732600	45301924	77529424	46412068	26546424	99770344	72806984	93154752	60152904	782796096	44541984	91515656	38263860	59934980
tricosanoyl sphingomyelin (d18:1/23:0)*	2391164	4.1864e+06	3102799	3326021	3422894	3065608	2920158	5227004	3.48708e+06	1041541	4826969	2834062	2464976	6066226	4002393	3675917	3.91352e+06	3019891	1696575	3028775	4437630	3120321	3.57036e+06	956124	1.94387e+06	2750666	3269086	2891424	2657901	1.95307e+06	3.87384e+06	7.10074e+06	2118633	3877604	2764497	5318100	2901492	1919727	3571451	4523602	5198011	2558831	1581704	3064283	3.90039e+06	2110221	3217693	3005502	2385672
trigonelline (N'-methylnicotinate)	2653331	11160352	2138956	15960954	10908585	16218910	1323570	7444385	3999983	5514952	2653027	4000163	4.12055e+06	2216627	4340115	1173166	3851090	3.89962e+06	1537904	2199482	3.81972e+06	5199834	4279722	2575892	3002536	3377997	9732616	3907828	1.02308e+06	3827648	12820121	1.57203e+06	14059851	4201209	18639860	1704615	8982227	18544642	2147574	4858668	1756833	11750994	4214691	3268844	5230429	820046	8723332	2.03145e+06	1579617
trimethylamine N-oxide	232545	956113	1178081	440435	163485	122555	97402	161008	572008	43208	206864	607390	695720	1424857	703551	508012	560367	594699	487371	387771	663792	753538	606271	345173	502923	1347214	508816	146818	480235	608241	918397	550821	629929	1336122	1061450	559674	497172	1078899	58244	94312	1761250	2421291	540646	540210	515283	1370592	2468907	272039	1.02287e+06
tryptophan	43228184	44867728	50744128	77524760	65906452	65446500	47568104	69284352	68944136	78829912	145418512	63748704	39257796	36531064	75266704	41750744	44902684	69271424	42219976	58706396	78082480	77415464	72004944	34580176	56834096	79732520	54471716	56400960	54728520	64880512	56663708	53909468	28096432	114506352	52355976	57294148	73133256	74982992	42744792	38981676	129170624	68003032	63318952	53593080	306661888	53887792	111850832	38628464	42060348
tryptophan betaine	38720192	33352234	36167040	27852606	31214356	30877924	6.01869e+06	6632919	6450708	1824147	8910622	6735687	6579884	1875106	7.53483e+06	2717186	26926800	6278043	17053356	16311610	7558157	8.16002e+06	7074089	3378945	5438594	12062354	6230453	6248641	3927872	5424873	38522324	2534311	11203212	5908658	3583809	2.67846e+06	22034828	20566408	7537753	4870369	11856827	6044080	5.65277e+06	2919432	21274912	19988300	22769036	9900952	11390808
tyrosine	23189780	39583540	38396900	40264120	27384134	37652884	25296504	35853964	50649496	44483888	158554816	56559984	21805258	14414726	62368336	20813152	18532366	50448024	16320292	22138192	61968536	64272084	55211572	27404904	43870816	50626800	41373912	40837788	33104262	44156268	24707108	34025048	32476018	72874416	32215450	33717232	32246570	56618208	29349588	26707976	67802016	51776328	46775252	30374240	331586528	18588700	51257152	16776437	26124044
urate	31440328	36570440	28941962	38114020	35365920	24447728	17814144	27249360	26475436	13975409	644474	28858702	24974788	22303982	32427312	14666438	25726096	25948128	14377659	15401597	30690182	32938008	28188608	15446330	21076124	23851692	24691874	46348980	20438068	23213860	17903832	10351656	19465624	22774004	28448910	11806962	32411090	35115052	12673173	16466107	25365376	18083488	24116288	19270584	4852949	16157059	26524060	8604684	2683934
urea	36276944	20371460	45331436	41709364	40901664	43749776	21062624	25966400	43869896	52488428	18426732	47519900	40271680	32280574	52195916	31236732	24895392	41613680	23354056	32242532	50023856	50378276	45178360	33547558	37253464	29518232	23042414	25003988	20724114	43279188	31904608	27865684	19262240	69199616	17651096	30669292	54660772	39661120	24617888	25788404	64685056	46717956	43035832	20473248	42598840	23834032	40959432	13057645	42348600
valine	112347064	145218240	170808752	174786624	144940384	171447280	99186704	142012256	173811936	265549872	459877216	187152416	117549424	106511496	204332656	121415704	94110912	173820928	74455608	119003208	207256976	223606816	189958928	103412520	149112640	183301536	154634448	124680352	141384048	160737696	117958632	147678592	97696480	369088064	135089424	163475440	148690016	218945504	101463376	112858176	352718048	197075408	182728880	170273872	1021279360	116361368	243286272	68857952	175248208
xanthine	2372754	1667721	1408465	2905764	2075667	2138694	1191648	2572184	4473584	8.2757e+06	6209350	6336949	1404038	1582415	6305620	1750343	2202873	4004596	824485	1195910	5216707	5807902	5189701	2417895	3509734	2230464	1410599	3587140	1656082	3406993	1446846	2954244	2204205	6302122	1973440	3106960	2940722	7348101	1601874	968415	3475653	2513702	4063275	1192561	10878828	1543294	2172925	1331476	2560781
[truncated: 72 more columns]

## Sheet: normalized_abundance_data
Biochemical.Name	001	002	003	004	005	006	007	008	009	010	011	012	013	014	015	016	017	018	019	020	021	022	023	024	025	026	027	028	029	030	031	032	033	034	035	036	037	038	039	040	041	042	043	044	045	046	047	048	049
1-(1-enyl-palmitoyl)-2-arachidonoyl-GPC (P-16:0/20:4)*	21.09	21.9537	21.9484	21.659	21.257	21.8759	21.3833	22.5572	20.1769	20.5152	20.5184	20.5139	20.8894	21.9591	20.8962	21.8677	21.1599	20.1524	21.5274	22.1087	20.7525	20.5206	20.5411	18.3098	19.4369	21.3493	21.9952	21.3888	22.4536	19.3666	22.4702	21.0743	20.2192	20.9667	21.1032	21.0188	20.6926	21.4632	21.7139	22.013	21.7225	21.3366	19.924	21.0649	21.2663	21.761	21.6985	20.826	19.285
1-(1-enyl-palmitoyl)-2-linoleoyl-GPC (P-16:0/18:2)*	21.0371	21.8081	22.4197	21.9997	21.5582	21.7122	21.4921	22.281	21.1754	20.6816	20.529	21.3758	21.0046	22.2981	21.794	22.3495	21.4879	21.0133	21.5099	21.5599	21.644	21.3951	21.3548	19.4217	20.5387	21.4537	21.4364	21.2862	21.948	20.3612	22.2527	21.0967	20.8433	20.6015	21.2141	20.6852	20.531	20.6171	21.4136	21.7012	21.7094	21.2647	20.9021	21.2045	21.1618	21.5568	21.6774	20.7666	20.5676
1-(1-enyl-palmitoyl)-2-oleoyl-GPC (P-16:0/18:1)*	19.1272	19.9613	20.0785	19.6221	19.4999	19.7202	19.3811	20.3288	19.7771	19.2371	19.2466	19.8107	19.3106	20.4132	20.4243	20.2494	19.4989	19.5285	19.4408	19.848	20.433	19.828	20.089	17.8907	18.9163	19.4613	20.122	19.6765	20.1412	18.9997	20.2237	18.902	19.2606	18.6367	19.7191	18.6457	19.7879	19.8932	19.9753	19.9404	20.0853	19.1151	19.2495	18.6787	19.5967	19.607	20.0129	19.4779	18.9304
1-(1-enyl-palmitoyl)-2-palmitoyl-GPC (P-16:0/16:0)*	18.8948	19.7703	19.7995	19.3159	19.0935	19.1169	18.8667	19.9597	19.484	18.7109	19.0987	19.4014	18.8795	19.928	20.2164	19.9003	18.777	19.279	18.9966	19.5273	20.1739	19.5825	19.849	17.5466	18.6027	19.2357	19.7374	19.6602	20.0257	18.5056	19.6299	18.9541	18.3886	18.5149	19.2038	18.5682	19.2243	19.098	19.8671	19.957	19.7679	18.9741	18.9984	18.8494	19.0531	19.5518	20.0571	19.5831	17.8537
1-(1-enyl-palmitoyl)-GPC (P-16:0)*	19.7671	20.3287	21.149	20.072	19.7854	19.7156	19.6524	20.4593	22.115	20.9367	21.2224	22.1069	20.3923	19.4957	22.5073	20.1558	19.8814	21.4804	18.329	20.2861	22.1536	22.0134	22.0817	20.0064	20.7571	21.3918	21.1088	21.1649	20.5582	20.8553	20.0567	20.1793	19.7462	20.9368	20.6692	19.7293	20.1736	20.4546	20.1283	19.3514	20.395	19.8243	22.3501	19.697	22.9196	20.937	21.7776	19.8834	20.1961
1,2-dilinoleoyl-GPC (18:2/18:2)	22.8541	24.3228	23.6368	23.6888	23.5039	23.7483	22.8801	23.1782	21.5405	22.2669	21.3645	21.5238	22.5818	23.9211	22.0254	23.2924	23.1745	21.3343	22.9316	22.598	21.8757	21.812	21.8047	19.6319	20.7824	22.8218	23.3931	22.5883	23.2047	20.6947	23.5631	23.2507	22.5869	22.7548	22.4981	22.6603	22.6784	22.5271	23.5861	22.5573	22.9286	23.1696	21.3197	22.6146	22.3635	22.4773	22.9368	21.0865	21.7405
1,2-dipalmitoyl-GPC (16:0/16:0)	22.38	23.1226	22.8283	22.718	22.7773	22.7202	22.5679	23.2109	22.8539	22.9066	23.5777	22.8562	22.2498	23.6884	23.4908	22.9152	22.4081	22.5876	22.3358	22.7531	23.5111	23.1386	23.1194	21.2076	22.1795	22.677	23.0239	23.4113	22.9742	22.0126	22.7678	22.951	22.6534	22.4445	22.5726	22.4048	23.5313	23.2343	23.0935	23.1754	23.0657	21.8829	22.3932	21.988	23.968	22.28	23.2277	22.2806	21.897
1,5-anhydroglucitol (1,5-AG)	24.7772	25.3873	25.1804	24.7489	24.5671	24.8646	23.8217	24.6249	25.22	25.2632	22.7811	25.3463	24.482	23.6894	25.5666	23.8371	23.7661	25.062	24.1107	24.5857	25.3343	25.3658	25.1893	24.459	24.7899	23.5091	24.0728	24.2248	23.7258	24.8491	24.3093	20.8235	24.294	22.1488	24.06	21.0001	24.7471	25.216	22.9919	22.7982	24.4183	24.5529	25.0505	24.2325	23.8599	24.4544	25.1512	23.1458	22.5544
13-HODE + 9-HODE	24.4045	23.2445	24.7996	24.668	25.1661	24.6563	23.6307	22.8466	26.3813	25.7859	26.8364	26.4807	24.1459	23.7099	26.5437	24.0274	24.6428	26.3528	22.2157	24.1583	26.66	26.6711	26.4866	24.8373	25.4852	26.1135	25.0802	25.8001	23.7366	26.0081	23.6557	25.1596	24.9012	26.6067	25.3749	25.3884	24.2328	23.7838	23.9837	23.0961	24.9847	24.6935	26.8346	25.1604	28.2556	25.2305	25.7553	23.51	25.2396
1-arachidonoyl-GPC* (20:4)*	22.1169	23.1952	22.9213	22.263	22.3532	22.607	22.4884	23.2872	22.5634	22.985	21.236	22.6401	22.4185	22.2492	22.8299	21.9017	22.1331	22.1294	21.6203	22.6089	22.7278	22.7086	22.5338	20.8428	21.4621	22.9977	22.9356	22.3774	23.0524	21.8123	22.6176	22.8909	21.593	23.3119	22.4501	22.6122	23.6593	23.3587	22.2549	21.2033	22.1113	21.9291	22.4347	21.8285	22.728	22.5282	22.6999	20.4005	21.8543
1-arachidonylglycerol (20:4)	21.3601	22.1602	21.6647	22.4484	21.453	21.7752	21.2059	22.2109	21.5514	22.1357	22.994	21.7805	21.1759	21.3601	22.0484	21.0427	21.3595	21.3972	20.4117	21.4817	21.8825	21.9489	21.8014	20.4837	20.9858	23.0466	22.1031	22.7254	21.6316	21.8957	22.3148	22.1026	22.4483	22.8567	21.8867	22.2312	22.9424	22.083	21.9024	20.4751	21.5396	20.8205	21.226	21.2744	23.6544	21.6114	22.0466	20.3522	20.9995
1-dihomo-linolenylglycerol (20:3)	20.5839	21.5303	20.8913	20.3577	20.857	20.6991	20.3501	20.8245	21.1811	21.4166	19.8232	21.4186	20.0437	20.1888	21.7063	19.4616	20.2766	21.144	19.2223	20.8302	21.62	21.7756	21.4879	20.0667	20.4411	21.5446	20.9181	20.2955	20.6857	20.8089	20.4419	20.9499	20.3303	21.7027	20.8075	21.1564	22.0814	21.3652	21.1693	19.077	21.2484	20.0917	21.2418	19.8616	21.5145	20.1896	21.0524	19.0794	21.2972
1-linoleoyl-2-arachidonoyl-GPC (18:2/20:4n6)*	20.4399	21.8376	21.3631	21.1461	20.9027	21.5135	20.7766	21.5041	18.8652	19.9461	18.975	18.8166	20.3593	21.6488	19.3443	20.7767	21.0174	18.4339	20.6055	20.6675	19.0828	18.927	18.8159	16.5915	18.0439	19.9286	20.9136	20.1781	21.4034	17.4784	21.2193	20.8554	19.5037	20.5368	20.0539	20.4206	20.8559	21.2307	20.7631	20.4299	20.6359	20.3302	18.6414	19.8301	20.0275	19.8546	20.3641	18.8153	18.3032
1-linoleoylglycerol (18:2)	24.4211	25.8211	25.3211	25.6134	25.3277	25.402	24.5487	25.3295	24.9241	24.9476	22.4829	25.0001	24.7153	24.9269	25.2916	24.7389	24.6318	24.6133	23.9893	24.4341	25.317	25.3203	25.1426	23.6035	24.2896	26.2078	25.0872	25.0092	24.7132	24.4771	25.3681	25.1823	25.525	26.0885	25.1836	25.3308	25.3651	24.2978	24.9338	23.6774	25.1376	25.1355	25.026	24.7359	23.7567	24.9673	25.5152	23.3031	25.252
1-linoleoyl-GPC (18:2)	24.3224	25.9274	25.4463	24.9846	24.9429	25.0758	24.3021	25.2237	24.909	25.0887	20.4364	25.1245	24.756	24.7342	25.2052	24.4558	24.233	24.4321	23.9001	24.0514	25.1075	25.1238	24.8558	23.0699	23.771	25.3304	25.3732	24.541	24.9747	23.9352	24.6909	24.8521	24.5427	25.4813	24.8547	24.624	25.4815	24.4291	24.4558	23.4978	24.6637	25.0431	24.7408	24.1472	21.9721	24.7197	25.3422	22.9266	24.8549
1-methyl-4-imidazoleacetate	17.397	17.9887	18.5127	18.6211	18.4277	18.6584	17.6152	18.5012	19.0421	17.7555	17.4629	19.0702	17.8125	17.8178	19.19	17.8122	18.4866	19.156	17.528	18.0591	19.334	19.3502	19.103	18.3922	18.784	18.782	18.4827	18.228	18.2907	19.0351	18.0077	17.3928	17.3383	18.6406	19.0702	17.6394	17.9498	18.0129	17.9614	16.8129	18.5541	18.9499	19.0717	17.746	18.4405	17.9719	18.6031	16.9578	18.1513
1-myristoylglycerol (14:0)	20.4171	20.3918	20.3642	21.4561	21.1091	21.2202	20.8354	20.8532	20.7448	22.1849	19.274	20.998	20.3659	21.3874	20.8024	20.4058	20.4224	20.5127	20.5774	20.1651	20.9191	20.9773	21.0552	19.4709	20.7877	22.7033	21.6961	21.4393	21.6604	20.9859	21.1913	21.5415	20.9905	22.3785	21.939	22.0878	21.696	22.0167	21.1914	18.8432	21.2113	20.8154	21.3878	20.9733	19.3235	21.0106	20.8149	19.9593	21.4229
1-oleoylglycerol (18:1)	24.3234	25.2569	24.9698	24.8881	25.5701	25.668	24.5145	24.753	25.121	25.4723	23.7438	25.095	24.3712	24.8998	25.4039	24.1132	24.6276	25.0206	23.6981	24.6602	25.5056	25.3945	25.2699	23.768	24.5653	25.8172	24.7902	24.9635	24.4471	24.6283	24.8812	24.6874	24.5753	25.4282	24.8991	24.7945	25.4511	24.7323	24.5587	23.3685	25.1755	24.4262	25.3701	24.393	25.2957	24.5192	25.4679	23.2939	24.7389
1-oleoyl-GPC (18:1)	23.9909	25.2881	25.1356	24.12	24.5567	24.4655	23.8312	24.7667	25.2003	25.3968	23.1451	25.202	24.2452	24.4183	25.5093	23.63	23.8008	24.8114	23.1707	23.9881	25.31	25.337	25.3284	23.1646	23.9201	24.8312	24.9685	24.6204	24.5294	24.1772	24.0655	24.2803	24.2296	24.8525	24.5632	23.9054	25.6145	24.9996	24.1318	22.8378	24.5546	23.8442	25.4112	23.4655	24.7574	24.1182	25.0995	22.8745	24.5155
1-palmitoleoyl-GPC* (16:1)*	20.0109	21.2088	21.2241	19.9632	20.6343	20.3633	20.0523	21.1765	21.1787	21.3956	16.4627	21.2743	20.5456	20.2927	21.5705	19.4513	20.0276	20.7604	19.3656	20.405	21.3993	21.3589	21.2173	19.2961	20.362	20.7268	21.2865	20.9746	21.5198	20.5559	20.0875	21.1322	20.3159	21.8579	21.0509	20.8413	22.3872	22.1543	20.3077	18.3339	20.5177	20.0201	21.3279	20.0547	17.898	20.0516	20.9102	18.6367	20.9515
1-palmitoyl-2-arachidonoyl-GPC (16:0/20:4n6)	25.2305	26.1582	25.7591	25.8881	25.8617	26.2935	25.8626	26.7142	23.9926	24.8081	25.6617	24.126	25.0453	26.6321	24.6047	25.6503	25.3927	23.8212	25.723	25.8109	24.4663	24.1298	24.1436	22.1188	23.3666	25.0056	25.6598	25.1074	26.0531	23.2421	25.9671	26.241	24.4226	25.7754	25.0343	25.7651	25.6778	26.1549	25.2827	25.6862	25.5708	24.8171	23.7932	24.9599	26.621	24.9235	25.6155	24.0199	23.4751
1-palmitoyl-2-docosahexaenoyl-GPC (16:0/22:6)	22.6545	24.1641	23.4444	22.9469	22.6697	22.9956	23.4224	24.6617	20.8219	22.3897	22.3067	20.6337	21.9688	23.5577	21.343	22.9737	22.2297	20.7101	22.7159	23.0181	21.1081	20.9118	20.8293	18.8451	20.0056	22.281	22.6322	22.3619	23.9025	19.6729	23.2639	23.4754	19.9648	23.0715	22.0296	23.0678	22.78	23.0322	21.9525	22.9368	23.114	22.0741	20.4755	22.8107	23.4012	21.9671	22.7036	21.71	19.6767
1-palmitoyl-2-linoleoyl-GPC (16:0/18:2)	27.5289	28.361	27.9949	28.1947	28.0285	28.1855	27.4563	28.1184	27.0701	27.2298	27.6721	27.1011	27.1178	28.5718	27.6798	27.8598	27.4142	26.9529	27.4013	27.3246	27.5573	27.3362	27.3182	25.27	26.4922	27.6967	27.7215	27.4859	27.7573	26.1938	27.7171	28.4922	27.4049	28.0987	27.4468	28.2174	27.422	27.0714	27.5832	27.9054	28.0559	27.4799	26.664	27.5559	28.2575	27.4817	28.1456	26.9064	27.0993
1-palmitoyl-2-oleoyl-GPC (16:0/18:1)	26.024	26.7438	26.3989	26.5373	26.9947	26.7721	26.1403	26.4852	26.087	26.5936	26.3231	26.1104	26.1437	27.8261	26.7566	26.6326	26.0436	25.868	26.0973	26.406	26.7438	26.3674	26.3783	24.3823	25.5166	25.6132	26.3526	26.697	26.468	25.2222	26.2384	26.5134	26.3821	26.0605	26.2238	26.0682	27.5939	27.4728	27.0233	26.7581	27.0134	25.3758	25.6927	25.1428	26.8183	25.658	27.1961	26.0186	25.8424
1-palmitoyl-2-palmitoleoyl-GPC (16:0/16:1)*	21.4625	21.8323	21.7446	21.6164	22.4289	22.0407	21.9599	22.1831	21.9979	22.5972	21.2011	21.9129	21.6402	23.1104	22.5387	21.782	22.0361	21.8223	21.1371	21.684	22.5959	22.2876	22.2772	20.0397	21.3589	20.8858	22.1953	22.7557	22.4592	21.1007	21.3502	22.5847	22.1838	22.2141	21.9455	22.2021	24.1453	23.8306	22.7467	21.6326	22.4499	20.7493	21.5021	20.52	21.9697	21.1281	22.4919	21.7493	21.6678
1-palmitoyl-2-stearoyl-GPC (16:0/18:0)	19.5227	20.3096	20.1988	19.703	19.761	19.7075	19.644	20.276	20.2537	20.091	21.2386	20.1783	19.3486	20.5623	20.8691	19.4371	19.8599	20.153	19.4323	19.935	20.6746	20.3694	20.6277	18.598	19.5732	19.8367	20.287	20.3301	20.2892	19.442	19.9799	20.553	19.5306	19.8728	19.6018	19.9516	20.5744	19.9412	20.408	19.7329	20.0694	19.3629	19.6238	19.2768	21.444	19.3226	19.9999	19.0889	19.0335
1-palmitoylglycerol (16:0)	26.641	27.2218	27.304	27.1284	27.3971	27.2501	26.331	27.1939	27.7493	27.7367	26.8432	27.456	26.3152	26.7895	27.9932	26.1529	26.957	27.696	25.7701	26.8342	28.0049	27.8678	27.6487	26.3304	27.3253	28.344	26.802	27.1278	26.7331	27.2319	26.8433	27.5542	26.9174	28.2184	27.5521	27.5618	27.3841	27.0406	26.2921	25.5419	27.4447	26.4848	27.7351	26.7802	28.191	26.9995	28.2989	26.1762	27.1781
1-palmitoyl-GPC (16:0)	26.6879	27.6387	27.6988	27.2902	27.44	27.3048	26.6011	27.5586	27.9455	28.0685	27.2298	28.0098	27.2077	27.2404	28.2321	26.6094	26.8602	27.7175	26.0697	26.843	28.1056	28.0948	28.1322	26.1144	26.9899	27.9078	27.4616	27.5054	27.5197	27.3386	26.9686	27.7039	26.7577	28.2321	27.3756	27.2789	27.6399	27.5722	26.6181	25.6856	27.6284	26.8091	28.2003	26.7368	28.4991	27.1373	28.1465	26.0959	27.4214
1-palmitoyl-GPE (16:0)	18.5788	19.9612	19.5286	19.6555	20.0759	19.1463	18.9207	19.7303	20.0468	21.712	19.8244	20.1006	19.0261	19.2076	20.4075	18.453	19.4428	19.6913	17.983	19.4368	20.021	20.0523	20.0327	18.0062	18.8272	19.9753	20.067	20.3032	19.3352	19.0807	19.2074	19.9265	19.6548	20.6612	19.3497	19.6911	20.7128	20.8846	19.3081	18.1879	20.3671	19.1001	19.8758	18.9123	21.7338	19.1267	20.257	18.3877	17.0978
1-stearoyl-2-arachidonoyl-GPC (18:0/20:4)	24.5036	25.5466	25.242	25.1119	24.6029	25.2809	25.2229	26.1651	23.7015	24.0456	24.1797	23.6254	24.4242	25.9329	24.3757	24.6952	25.1461	23.6455	24.9671	25.4946	24.235	23.8576	23.9146	21.966	22.9874	24.2147	24.8928	24.5371	25.5167	22.9643	25.1758	25.2179	23.7072	24.6222	24.3803	24.9075	25.2388	25.2938	24.8728	24.8403	24.637	23.9593	23.367	24.4217	24.8575	23.9302	24.4583	23.1418	22.6268
1-stearoyl-2-docosahexaenoyl-GPC (18:0/22:6)	21.0163	22.3098	21.8519	21.426	21.2711	21.5681	22.0917	23.2327	19.9082	21.3713	20.5881	19.7769	20.6219	22.4725	20.521	21.3771	21.2677	19.711	21.2863	21.7592	20.25	20.1053	20.0022	17.6582	18.8546	20.6484	21.3314	21.467	22.733	19.0548	21.6181	21.9864	18.2612	21.4591	20.7928	21.5795	22.0268	22.1971	21.3204	21.2431	21.6256	20.6882	19.6187	21.3668	21.4855	20.3371	21.0745	20.0435	18.0704
1-stearoyl-2-linoleoyl-GPC (18:0/18:2)*	26.5043	27.6057	27.3072	27.3448	27.2942	27.2383	26.5291	27.2175	26.5271	26.4441	26.1761	26.4529	26.1066	27.9356	27.0973	27.0369	26.9642	26.4073	26.5297	26.5916	27.118	26.7141	26.7053	24.6856	25.7656	26.568	26.9607	26.8712	27.0537	25.6303	27.0778	27.6366	26.4758	27.0344	26.4874	27.1693	26.677	26.1787	27.1205	26.93	27.117	26.5307	25.9033	26.788	26.7794	26.1187	26.9346	25.8822	26.0175
1-stearoyl-2-linoleoyl-GPI (18:0/18:2)	17.5686	18.3676	17.902	18.1215	18.1512	17.8708	17.8129	18.1473	17.3475	17.2345	18.9397	17.3892	17.2505	17.6111	17.9748	17.6131	18.511	17.3642	17.6549	17.571	17.9332	17.7252	17.6881	16.1658	17.151	18.2998	17.9464	17.8688	17.4894	16.8676	18.603	18.3413	17.7873	17.7911	18.306	18.342	17.2747	16.3162	17.8209	17.9116	18.0368	17.6937	16.9506	18.2888	18.8798	17.8066	17.8519	17.4662	17.1834
1-stearoyl-2-oleoyl-GPC (18:0/18:1)	23.2963	23.9169	23.5853	23.5485	24.0262	23.7273	23.457	23.6768	23.6974	24.117	23.2271	23.6754	23.1986	25.0713	24.2899	23.363	23.7667	23.5845	23.2662	23.5666	24.0926	23.8569	24.0348	22.0868	23.2092	22.7758	23.8389	24.17	24.0499	22.9551	23.4655	23.5079	23.4293	22.9487	23.4936	23.0455	25.624	24.8966	24.9122	23.6722	23.9049	22.6417	23.1622	22.4924	23.5791	22.6965	23.9226	23.1857	22.9108
1-stearoyl-GPC (18:0)	25.2126	26.0846	26.4742	25.6569	25.7209	25.4804	25.2005	25.8266	27.1363	26.8631	26.9816	27.1835	25.7994	25.6311	27.5142	25.0024	25.7324	26.8526	24.2052	25.5941	27.5024	27.3694	27.4198	25.6528	26.1872	26.7574	26.4066	26.2888	26.0254	26.4243	25.2563	26.2966	25.3065	26.61	25.939	25.8173	26.3614	25.9262	25.6168	24.1189	26.0732	25.3182	27.4931	25.517	28.1223	25.4658	26.5026	24.5162	26.0259
1-stearoyl-GPE (18:0)	18.8955	20.5144	20.0739	20.0333	20.2829	19.8852	19.4483	19.9859	20.4675	21.9389	21.6914	20.8079	19.3008	19.4672	21.0595	18.7908	20.0487	20.1729	18.2635	19.8521	20.8991	20.7289	20.8758	18.5731	19.8411	20.9149	20.371	20.5099	19.6834	19.6686	19.5604	20.6633	19.901	21.3406	19.7322	20.467	20.5189	21.1187	19.8113	18.2621	20.4435	19.6192	20.5366	19.5355	23.2185	19.3458	20.1536	18.4388	16.9474
1-stearoyl-GPI (18:0)	19.3808	19.0989	19.6058	19.5411	18.9484	18.8949	18.936	18.5555	20.4516	20.75	21.2296	20.6195	19.3188	18.5134	20.9225	19.1719	19.0784	20.4247	15.97	18.919	20.8433	21.005	21.0392	19.5275	19.8591	21.2825	19.8189	20.6573	18.1438	20.453	18.8181	20.2069	19.8983	20.6747	19.1989	21.1439	19.9334	19.4262	18.6889	18.2127	19.469	18.9473	20.7687	19.1674	21.6886	19.7838	20.3195	19.498	20.2441
2,4-dihydroxybutyrate	19.5614	20.2069	20.6797	20.7151	21.1166	21.5807	20.8437	20.9437	21.2609	21.2501	20.9096	21.5351	20.9599	20.5299	22.0623	19.6365	21.0657	21.5234	20.0712	20.0352	21.9459	21.4821	21.7118	21.2179	21.5472	21.481	20.3766	20.8144	20.0658	21.4872	20.9471	18.973	20.5826	20.5454	20.9793	18.8641	21.1178	20.5798	20.8044	19.3693	20.9608	20.6374	21.5377	19.6926	22.4003	19.9194	21.0461	19.4537	20.2657
2-hydroxybutyrate/2-hydroxyisobutyrate	22.0657	21.0926	22.0835	22.2726	21.3618	21.8256	20.9806	21.7887	22.2801	22.7537	22.1751	22.4419	21.2029	21.671	22.5546	22.3803	21.2575	22.3374	21.5709	20.8855	22.5061	22.5422	22.3912	21.6217	22.0373	21.8751	21.33	21.6611	21.3564	22.136	21.2806	22.0821	20.6893	23.4041	21.0903	22.0948	22.3449	21.5245	21.2858	21.8242	23.6522	22.749	22.3562	21.4603	23.483	21.0936	21.9745	21.5057	23.0893
2-hydroxypalmitate	22.8501	23.6194	23.2207	23.0812	23.19	23.2116	22.7893	22.9938	23.448	22.9415	23.0304	23.527	22.4103	22.1884	23.6884	22.5057	22.5052	23.3825	22.0297	23.1541	23.6518	23.6979	23.4557	22.5187	22.5043	23.7357	22.562	22.7968	23.0222	23.1525	22.2786	22.6884	22.3934	23.6654	22.4526	23.2544	23.1736	23.3126	22.572	22.3428	23.3982	22.7728	23.4017	22.6264	24.1738	23.0022	23.5365	21.976	23.8068
2-hydroxystearate	21.2901	22.1644	21.8163	21.6121	21.8049	21.6401	21.0262	21.7972	22.0135	21.0938	21.5389	22.1431	21.0448	20.7222	22.416	21.0496	20.6669	22.2171	20.4412	21.7935	22.4266	22.3534	22.1214	20.9812	20.7614	21.8818	20.89	21.1158	21.1412	21.6316	20.6252	21.1307	20.7862	21.9258	20.5563	22.096	21.6751	21.4011	21.297	20.8801	21.9756	21.2747	21.9958	21.0788	22.6096	21.2935	22.1105	20.4372	22.148
2-linoleoylglycerol (18:2)	21.6791	22.6929	22.0961	23.0551	22.0606	22.0858	21.2659	22.1188	21.6775	22.2178	20.4083	21.7905	21.4888	22.094	22.1664	21.9844	21.4028	21.3532	20.8136	21.3315	22.1357	22.0566	21.9029	20.4719	21.1262	23.555	22.4436	22.5043	21.7201	21.7756	22.5877	21.9422	22.6821	22.9452	21.8313	22.1457	22.6131	21.3066	21.8657	20.592	21.9701	22.0782	21.7461	22.096	20.8287	21.8306	22.3208	20.2467	22.0741
2-methylcitrate/homocitrate	17.3591	16.8878	16.9885	16.9757	17.3564	16.6317	16.3668	16.8195	16.8658	17.4521	18.6501	17.324	16.9888	16.9779	17.1721	16.4922	16.7416	16.9783	16.4433	16.6242	17.164	16.6962	17.2542	16.0925	16.2474	17.3642	17.3315	17.0395	16.0649	17.0064	17.5676	16.6876	16.0996	17.0132	17.0015	17.3494	17.7288	16.918	17.6323	16.4666	18.0103	18.0979	17.2174	17.2162	19.3619	16.6011	17.215	16.0472	16.7558
2-oleoylglycerol (18:1)	20.9878	22.1925	21.8152	21.8358	22.4784	22.5862	21.3323	21.6474	22.1127	22.5119	20.8385	21.9721	21.4461	21.8568	22.3966	21.1943	21.523	21.9194	20.6654	21.7337	22.5006	22.4904	22.3351	20.6748	21.456	22.8403	21.7776	21.9637	21.3899	21.6038	21.7651	21.7038	21.5201	22.513	21.7414	21.7581	22.476	21.7338	21.4394	20.4439	22.1587	21.4195	22.4929	21.3642	22.3566	21.6003	22.4935	20.0495	21.6661
2-palmitoylglycerol (16:0)	23.5532	24.2626	24.3104	24.0911	24.2672	24.228	23.3344	24.0634	24.6167	24.83	23.8614	24.415	23.3876	23.6336	24.9276	23.0679	23.9204	24.5838	22.8406	23.8958	24.9796	24.9121	24.5954	23.2871	24.3524	25.2609	23.8574	24.1649	23.7361	24.0821	23.7278	24.4805	23.7647	25.1951	24.5127	24.4655	24.197	24.0645	23.3657	22.4637	24.3089	23.318	24.9896	24.2539	25.1811	24.0605	25.1559	23.2164	24.3039
2-palmitoyl-GPC* (16:0)*	19.0168	21.3679	21.3497	19.8318	21.4554	21.3361	19.8245	21.1408	21.5591	20.3795	20.038	21.4621	21.2984	19.6434	21.7262	19.126	20.8435	21.7323	19.1727	20.6527	21.6699	21.6739	21.6544	20.0299	21.5244	20.4472	19.9373	19.9155	19.6307	20.0426	19.9566	20.7108	19.8071	22.2028	20.82	20.0203	19.8042	20.2576	19.8468	19.4871	21.6431	19.9466	21.7482	19.0773	22.5765	19.87	22.1676	19.643	20.5784
2S,3R-dihydroxybutyrate	19.7671	19.0328	21.0228	20.3896	20.6493	21.4201	19.5773	19.7057	22.239	21.173	19.4236	22.4835	20.5217	20.1371	22.5055	19.6259	18.5416	22.2794	19.1355	19.3362	22.6296	22.5524	22.2607	21.726	21.9591	20.6541	20.2565	19.9095	20.5236	21.9172	20.5148	20.5833	18.8698	21.8817	19.6361	20.2884	20.6209	20.3082	19.9857	19.3172	20.4247	20.5449	22.2244	19.7283	20.9076	18.326	21.3579	19.2273	20.7948
3-(4-hydroxyphenyl)lactate (HPLA)	19.9965	20.6843	20.2675	20.669	20.4401	19.936	19.2758	19.9934	21.3021	19.8779	19.9142	21.4416	19.1687	19.1461	21.4908	18.6843	19.6104	21.257	19.4338	19.2645	21.4875	21.6098	21.3812	20.4292	20.9859	20.6827	20.5718	20.6964	19.9626	21.0373	19.4906	19.6724	19.9322	20.84	19.8261	19.7979	19.6728	20.7028	19.7024	19.8148	20.2205	20.1506	21.2136	19.3286	21.1356	18.968	20.0586	18.1237	19.4269
3,4-dihydroxybutyrate	18.3832	18.6098	18.8782	19.5308	19.4782	19.3833	18.8781	18.8688	19.9296	19.7926	18.906	20.4451	19.1085	18.801	20.4724	18.8853	18.762	19.9722	18.045	18.3625	20.1315	20.4333	20.074	19.2916	19.6414	19.5621	18.9105	19.4894	18.6836	19.7933	18.4627	18.0829	19.5329	19.216	18.8985	18.1642	19.612	19.2134	18.7998	18.4027	19.7714	19.5355	20.0247	18.0582	20.0037	18.2543	19.4382	17.8264	19.0079
3-carboxy-4-methyl-5-pentyl-2-furanpropionate (3-CMPFP)	20.7146	20.4243	20.6532	19.4113	18.5817	19.1076	19.0972	19.9747	18.2703	17.5479	18.0322	18.2638	18.8145	19.4031	18.4935	19.2611	20.138	18.0504	17.6081	17.5133	18.3696	18.5901	18.228	16.2202	17.8395	21.0894	19.2293	19.6875	19.3408	17.9513	19.3481	20.6758	17.5349	21.8471	19.0186	20.8546	17.6954	16.966	16.5845	17.6715	20.8509	19.8041	18.3556	19.0594	19.4754	19.9689	19.0667	18.5441	18.3114
3-hydroxy-3-methylglutarate	19.8028	20.3261	20.5438	20.4207	20.2095	20.5584	19.5767	20.1808	20.5597	20.1827	20.7082	20.6399	20.218	19.9491	20.7215	19.7233	19.647	20.2958	19.0118	19.374	20.8575	20.9199	20.7064	18.8606	19.9064	20.7162	21.037	21.2772	20.1529	19.8797	19.9858	19.7252	19.7777	20.4707	21.63	19.3494	20.4144	20.1355	20.0666	20.0728	21.0193	21.3291	20.496	19.0631	22.0808	19.581	20.6267	18.5867	19.5935
3-hydroxybutyrate (BHBA)	22.7428	19.0755	19.2741	19.183	18.6497	19.5977	18.7789	19.4418	18.504	20.2466	19.3054	19.0143	18.3233	19.1147	19.0319	20.8836	22.3599	18.7793	18.3141	18.3094	19.1934	19.047	19.1008	17.668	18.3887	19.225	19.0558	18.8521	19.4081	18.4149	19.7604	21.1658	19.6628	22.5152	19.0047	21.1983	18.4852	17.7159	18.9566	21.0291	21.9151	20.8376	19.3755	18.8076	20.5255	19.9039	19.7346	20.6672	24.6193
3-hydroxydecanoate	18.519	17.872	18.4774	18.2952	17.886	18.0848	18.7343	18.2407	17.7798	17.974	18.0767	17.608	17.7786	18.0193	17.9686	18.4433	18.4509	17.8783	17.459	17.5209	17.9049	17.8098	17.9767	17.3469	17.4201	18.3638	17.7364	17.9242	18.056	17.696	18.4782	17.8293	18.2718	18.6379	17.7976	18.2574	17.6466	17.3995	17.3725	18.0051	19.1469	19.8118	18.0566	18.0926	19.0582	17.8518	18.464	18.3717	19.5451
3-hydroxyisobutyrate	19.3055	18.1947	18.4985	19.4186	18.4187	19.264	17.939	18.965	19.3112	19.8401	19.25	19.4981	18.4597	18.2992	19.6033	18.7913	18.0144	19.201	18.5938	18.1989	19.5924	19.5075	19.738	18.5324	18.8832	18.7421	19.0758	18.4023	18.1566	19.3331	19.2111	18.63	17.7363	20.0893	18.4657	18.6643	19.1102	19.1255	18.2661	19.2611	21.1652	20.0522	19.7823	18.3112	20.817	18.1177	19.1309	17.8268	20.9513
3-methylhistidine	21.2732	21.4472	24.8715	21.7319	21.9813	21.9342	20.575	21.6481	23.1968	21.3636	20.9219	23.193	21.5315	20.3806	23.4342	20.4342	20.7289	23.2656	23.4513	21.118	23.4185	23.4854	23.3615	22.334	23.1424	22.7424	21.8631	22.0032	20.9456	22.8948	21.3616	21.9422	21.0383	23.4385	22.9262	22.0195	21.2019	21.3476	20.4075	20.3268	22.4421	22.4261	23.165	21.8331	22.6865	21.8995	22.1731	20.081	21.0259
3-ureidopropionate	20.3296	19.6822	19.3883	19.0787	18.7997	19.1791	18.2061	19.1093	20.3551	19.8677	19.095	20.3861	19.6665	18.1061	20.5472	17.5518	18.3831	20.441	17.6606	19.7585	20.6261	20.4522	20.4173	19.8359	19.9647	19.7324	19.1448	19.6092	18.4028	20.317	18.1762	17.5148	19.2887	18.9667	20.0574	17.7153	20.0066	19.5163	18.3481	17.2371	19.4321	19.4543	20.4835	18.66	20.6031	18.7135	18.9835	17.7605	18.2904
5,6-dihydrouridine	17.9089	18.232	18.123	18.7911	18.9992	18.544	17.3254	18.0737	19.0024	18.2322	17.2136	19.1689	18.0339	17.6058	19.3121	17.1878	18.0973	19.0425	17.2342	17.6033	19.1684	19.2581	19.1572	18.0666	18.8424	18.5998	18.1709	18.6501	17.7359	18.6939	17.8112	17.4799	18.513	18.6231	18.7061	17.6231	18.225	18.1932	17.4671	17.4539	18.5957	18.2555	18.7239	17.7224	18.3542	17.9512	18.8287	17.4436	17.8328
5-HETE	23.6948	23.0384	24.5299	24.519	24.4027	24.4159	23.8395	24.0117	24.1354	24.3622	25.6634	24.4976	23.2622	23.3185	24.479	23.7206	23.0751	23.97	21.8489	23.9261	24.5683	24.6338	24.1583	22.9458	21.8567	24.4958	23.9133	23.717	23.7464	23.9413	22.9132	24.1598	23.565	25.5891	22.8214	24.376	24.474	24.795	23.9342	23.2509	24.5337	23.6285	24.4331	23.224	27.0538	23.9666	24.8538	20.6005	23.8865
5-methylthioribose	19.1443	19.3474	19.7092	19.764	19.7721	19.8463	18.5869	19.2891	20.6354	19.7193	18.7603	20.4668	19.3394	18.6844	20.6798	18.6383	19.4638	20.7988	18.5063	19.0403	20.7915	20.9442	20.7849	20.238	20.6974	20.1981	19.4538	19.9906	19.345	20.7974	19.5655	19.0406	19.2561	20.2579	19.9063	18.9526	19.2747	19.3547	18.2397	18.2459	19.7091	19.7161	20.7998	18.9643	19.9572	19.4585	20.0518	18.6249	19.8657
5-oxoproline	24.2569	24.4279	24.4876	25.6569	24.7146	24.9021	24.6929	24.8394	24.6613	24.5908	25.9894	25.0673	23.479	23.4907	24.9848	24.1296	23.1848	24.5814	23.2114	24.1329	25.0303	25.0739	24.7388	23.9362	23.6027	24.9163	23.5809	24.3922	24.623	24.6253	23.1631	24.2542	24.1232	25.3547	23.5017	24.2756	24.4679	24.8402	24.2783	23.0497	24.532	24.6238	24.8939	24.3644	27.038	24.2426	24.8807	23.5342	25.0965
acetylcarnitine (C2)	23.2131	22.7929	23.3122	23.2545	23.5531	23.2115	22.131	23.4344	22.5277	22.6907	20.8348	22.2064	22.9137	24.226	22.7141	23.8795	23.9008	22.9852	23.2231	22.803	22.3674	22.3854	22.4367	20.2634	24.0817	23.059	23.1222	23.2121	23.1383	22.0979	24.088	22.6194	23.3181	23.9267	24.1576	22.9007	22.5699	22.6372	21.8895	22.5952	24.6869	23.3675	21.4009	22.5169	21.9646	22.4093	23.8011	23.6541	22.4922
aconitate [cis or trans]	22.392	22.526	22.2709	21.5047	22.2081	22.0764	20.9705	21.5151	21.4917	20.6758	21.82	21.6893	22.1704	21.3564	21.7959	21.817	21.7075	21.4816	21.1711	21.0411	21.7382	21.6487	21.6374	20.4292	21.077	22.1803	22.3083	21.7697	21.7488	21.5025	21.9732	21.1659	21.9531	21.3468	21.687	21.6901	21.6324	21.3159	21.6142	22.2406	22.6544	22.366	20.9016	21.3918	23.26	21.3877	21.8588	20.6217	21.6134
alanine	25.7924	26.8158	26.6162	27.3049	27.2066	27.1655	26.5716	26.9813	26.7605	27.1375	28.3114	26.7084	26.3307	26.1386	26.8592	25.9994	26.1384	26.7417	26.3628	26.1305	26.9071	26.9488	26.7471	26.1691	26.5369	27.174	26.3086	26.6567	26.7646	26.7127	26.4043	26.4911	26.4871	27.5785	27.4717	26.5178	26.7342	26.9136	26.3608	25.0705	26.9369	27.0444	26.7584	26.3163	29.0733	26.3998	27.2755	25.3529	26.6572
allantoin	20.8372	20.7172	20.622	21.2862	21.1046	20.585	20.2828	20.4032	22.3494	20.6904	22.4745	22.3597	20.7169	20.4869	22.3729	19.7932	21.0306	22.5153	20.4594	20.8059	22.5672	22.4785	22.452	22.0775	22.1053	21.2188	20.973	21.5742	19.996	22.3103	20.6701	21.3631	21.0302	21.6467	21.1225	21.0237	21.5982	21.4365	20.3533	19.9963	20.5355	20.5582	22.1825	21.4381	23.4296	20.8382	21.39	20.2878	23.495
alpha-hydroxyisovalerate	22.9499	23.4035	22.9156	23.3062	23.1176	22.2207	21.3771	21.8696	23.7538	22.5087	21.3139	23.7837	22.1316	21.7971	23.8373	20.8217	22.1468	23.5658	20.9779	21.5458	24.0106	24.0788	23.6363	22.9871	23.2796	22.5171	22.7346	23.0139	22.7637	23.5245	21.6678	22.1794	22.2183	23.548	22.2223	22.1843	22.2761	23.2224	22.5232	21.4124	21.8538	21.9843	23.6568	22.0685	22.5618	21.4731	22.1772	19.9709	21.767
alpha-ketoglutaramate*	18.831	18.8515	18.9138	20.2453	20.0542	19.7995	18.6553	19.2899	19.6652	18.9591	19.6938	19.9379	18.8085	18.0433	20.0274	18.5532	18.1782	19.9888	18.5298	18.7488	20.0407	20.2261	19.9196	19.7344	19.8204	19.8475	18.3201	18.9772	18.8674	19.8054	18.3495	18.4861	18.6716	19.5002	19.7116	18.1708	18.8877	18.3299	18.541	17.8284	19.3705	19.3779	20.1174	18.944	21.3549	19.1611	20.9774	18.4533	20.7784
arabitol/xylitol	17.7904	18.318	18.3529	18.997	19.0041	18.7894	17.4145	18.0789	19.0156	18.6423	18.747	19.0952	18.4097	17.8516	19.395	17.501	18.1632	19.0321	17.6027	17.8287	19.1695	19.2131	19.1647	18.4471	18.8112	18.7094	18.3467	18.3558	18.175	18.8671	18.4079	17.3326	18.0968	18.6326	18.5594	17.3282	18.3079	18.6315	17.8964	16.9333	18.6942	18.272	19.1025	17.6311	20.023	17.8362	18.6412	16.7298	18.193
arabonate/xylonate	20.3668	20.9746	21.2131	20.6977	21.2742	21.3626	20.9028	21.4171	22.9208	21.5391	24.0981	23.2915	20.4783	20.3701	23.3687	20.841	20.8175	22.2207	19.1423	20.8728	23.2848	23.2569	23.1118	21.7988	21.4813	22.4954	20.9799	21.4588	20.1084	22.3138	20.2037	21.8166	21.2761	22.5497	21.3103	21.7309	22.0314	21.0763	21.1345	20.3951	21.0024	20.3391	22.7848	20.1235	24.6481	20.9457	21.9362	20.0539	21.0005
arachidonate (20:4n6)	24.1497	24.7358	24.5639	24.9159	24.9848	25.216	23.9654	24.9363	24.6162	24.5615	25.8782	24.6399	23.2653	22.8067	24.992	23.0793	24.66	24.8503	22.2293	24.4191	24.7461	24.8013	24.2432	22.2893	23.2281	24.7901	23.3845	23.7704	23.7979	23.8386	23.5009	24.1166	22.7332	25.6542	23.1719	25.1673	23.9556	24.4287	23.3968	22.5966	24.2928	23.595	24.0324	23.7558	27.7219	23.6236	24.608	22.287	24.3804
arginine	26.2846	26.7228	26.96	27.5111	26.5683	26.9765	26.6954	26.915	27.6302	27.5393	29.8436	27.6249	26.6127	25.9843	27.7912	26.0021	26.4053	27.6086	26.4607	26.8043	27.7844	27.8441	27.7243	26.8862	27.4506	27.7644	27.0275	27.0927	27.1776	27.4953	27.1715	27.8518	26.4825	28.7569	27.1417	27.8045	27.0093	27.0346	26.2355	25.5011	27.2021	27.3649	27.5178	26.4299	30.5656	26.8356	28.1944	27.2444	26.3685
asparagine	24.4774	25.1929	25.2287	25.5516	25.4319	26.0128	24.8238	25.4345	25.8646	25.4742	26.6153	25.5811	24.5451	24.5049	25.8197	24.8431	25.0876	25.8837	25.2489	25.4395	25.9294	25.9707	25.8284	25.2165	25.4246	26.108	25.3763	25.5542	25.4969	25.6612	25.2198	25.2639	25.1491	26.0563	26.1481	25.303	25.615	25.448	25.0203	24.5219	26.0048	26.4279	25.5449	25.2349	27.3783	25.6733	26.4216	24.7258	25.0191
aspartate	23.343	23.6137	23.7764	24.5818	23.456	23.578	23.7865	23.5612	23.7318	24.4601	27.8197	23.8059	23.5678	22.6094	23.8584	22.6108	23.8723	23.9101	23.2987	23.2674	23.9903	24.1163	23.9276	23.0915	24.2567	23.7694	24.423	24.2861	23.8623	23.8384	24.0195	24.5996	23.574	25.1365	24.2757	24.5709	23.7466	23.623	23.1771	22.986	24.3892	23.9177	23.9656	23.738	28.7942	23.0844	24.8594	24.8067	24.0999
azelate (nonanedioate; C9)	20.8556	18.5699	18.8884	19.632	18.9448	18.6072	17.9167	17.8957	20.1385	19.4487	20.0604	20.2077	19.5094	18.6145	20.2846	18.3185	18.9067	20.1948	18.5084	18.9587	20.4063	20.4903	20.3839	19.5846	20.2397	20.184	19.4138	19.9493	17.6176	20.1855	18.3759	19.8492	19.4341	19.8781	19.4945	18.9698	21.3552	18.0454	18.5846	18.3131	19.0746	19.0016	20.4123	18.6061	20.7368	18.5794	19.8087	19.4364	19.669
behenoyl sphingomyelin (d18:1/22:0)*	22.8234	23.9458	23.5925	23.2278	23.089	23.334	23.0568	23.7002	23.4713	21.9549	23.7097	23.3374	22.8059	24.0417	23.837	23.2799	23.6728	23.2758	22.5493	22.8711	23.9951	23.4307	23.5926	21.876	22.7452	23.0317	23.1211	23.0914	23.1113	22.6168	23.0691	24.2849	22.7249	23.5521	22.8956	23.8625	23.2188	22.6224	23.208	23.5375	23.7245	22.7903	22.4762	23.3437	23.6272	22.7074	23.3397	23.0779	22.8084
benzoate	21.4336	21.3943	21.594	21.7002	21.0544	22.9197	21.2207	21.1884	21.5009	21.1432	21.4895	22.0487	21.0536	19.7903	22.9455	21.1541	22.7266	21.6258	21.0615	22.623	21.9283	21.7278	21.8417	21.5971	22.9929	21.2075	21.3531	21.0611	21.2086	21.4018	21.067	21.6783	22.9095	22.0424	21.4101	21.2711	21.3724	21.3241	21.0364	20.8121	21.7364	21.1121	21.2879	21.0616	22.328	21.4999	21.12	21.0923	21.2631
beta-alanine	20.1984	20.4323	20.8858	20.1871	20.0789	20.7853	19.3428	19.8897	20.7588	19.9519	20.281	20.7088	20.5138	20.1135	20.7172	19.4766	20.138	20.8775	20.8961	19.9315	20.569	20.6465	20.867	20.2007	20.5245	20.4105	20.0735	19.6695	19.8706	20.894	19.8543	20.1743	19.9485	20.8263	20.4541	19.9336	19.9086	20.6286	19.5554	19.3611	20.6439	19.7388	20.7936	19.7399	21.1153	20.1204	20.4308	19.129	19.8757
beta-hydroxyisovalerate	20.3502	20.2269	20.8334	21.2358	20.7541	20.8842	19.6985	20.1783	21.7746	20.5134	20.1822	21.7091	20.454	19.9968	21.8481	19.8582	20.2043	21.7478	20.1658	20.454	21.957	21.9081	21.7737	21.3106	21.5347	20.3348	20.519	20.361	20.6063	21.6359	20.4136	19.738	19.9672	21.1078	20.3186	19.8716	20.4789	20.9815	20.1868	20.0197	21.2368	20.7427	21.7771	19.8469	20.9796	19.8964	20.9176	19.7596	20.5683
betaine	27.6523	27.8993	27.787	28.0652	27.616	27.6868	27.2212	27.7898	28.7794	28.0037	26.166	28.7593	27.669	27.5441	28.8958	27.6255	27.4536	28.7067	27.1546	27.5722	28.8194	28.9062	28.7745	28.3381	28.5229	28.2945	27.6456	28.0483	27.6593	28.7008	27.3564	26.8861	28.1892	27.9151	28.0832	27.0267	27.5745	27.7935	26.691	26.784	27.6366	28.0762	28.745	27.4965	27.1416	27.1905	28.0615	26.2325	27.4722
caproate (6:0)	21.8189	21.5378	21.5741	21.6708	21.6386	21.5413	21.4864	21.0709	23.8686	22.3778	24.2912	23.8962	21.4184	21.5574	23.8738	21.0381	22.7707	23.8672	20.5213	21.4406	24.136	24.0448	23.8424	23.2675	23.6831	22.7385	21.9053	22.739	20.5559	23.7966	21.5791	23.1856	22.2417	23.2596	22.5572	22.8034	22.3394	21.6999	22.0588	21.536	22.1661	21.8916	24.0648	22.4231	24.7747	22.4206	23.153	22.288	25.1318
caprylate (8:0)	22.2398	21.6329	22.551	23.0049	22.6242	22.5052	21.2463	23.711	22.1002	22.7785	21.6695	22.0316	21.8351	22.1085	22.1976	22.7808	22.7513	22.5218	23.7006	22.3941	22.5097	23.5363	20.9533	20.8668	23.1392	23.3985	22.6308	23.2752	22.1295	23.144	23.521	21.7231	22.4488	22.4939	22.0396	22.395	22.1962	21.6338	21.8595	21.8473	23.8151	23.2127	22.3585	23.1357	22.6707	22.5101	22.9316	22.2713	22.8936
carnitine	26.5647	26.3648	26.784	26.8701	27.0097	26.7036	25.9044	26.6044	27.6634	27.1678	25.5309	27.6521	26.3902	26.9291	27.7415	26.6329	26.3815	27.6508	26.497	26.665	27.7603	27.8312	27.6763	27.1466	27.5069	27.1126	27.0927	27.1225	26.7061	27.5314	26.6918	26.9206	26.7582	27.7769	26.7562	26.8865	27.383	27.4187	26.4227	25.424	27.5076	27.2829	27.5829	26.7605	26.2991	26.45	26.8645	26.2322	27.1653
catechol sulfate	17.9515	21.352	19.706	20.2798	20.8826	21.2707	19.6715	21.1197	20.2305	17.3194	15.6887	20.3308	20.1402	18.6628	20.389	19.0845	19.8698	20.075	20.1883	20.5079	20.4693	20.4613	20.2649	19.231	19.821	20.9119	20.6332	18.5536	17.7867	19.9848	22.0473	17.5201	20.5432	18.8544	21.7105	17.6363	20.6069	20.5024	18.3093	16.1715	21.6788	21.4477	20.1199	18.7762	17.5169	19.6755	20.6392	20.9809	18.7805
cholesterol	22.7212	23.703	23.2049	22.9057	23.0092	22.8572	22.8354	23.3284	23.6415	23.2028	23.3117	23.7416	22.4658	23.5191	24.1653	22.9571	23.1538	23.4723	22.3225	22.9746	24.141	23.9569	23.9962	22.0742	23.0577	23.497	22.9975	23.0871	22.7701	23.0373	22.9771	23.5591	22.5978	23.4939	23.005	23.4859	23.4916	22.9459	22.8757	22.9475	23.1894	22.275	23.1752	22.8076	23.6847	22.9289	23.7809	22.7582	22.655
choline	25.9152	26.3771	26.2374	26.8031	26.3214	26.4297	26.1611	26.5366	26.1373	26.5261	29.0024	26.308	25.1093	25.0507	26.3332	25.5977	25.163	26.0025	24.2553	25.669	26.4217	26.5014	26.187	25.8289	25.3691	26.5211	26.1208	25.6485	25.9925	26.1698	25.368	25.6566	25.4971	26.8468	25.375	25.6255	25.9852	26.3027	25.4207	24.8098	26.5607	26.4287	26.5119	25.7881	29.7106	25.8338	26.0369	24.8688	26.2691
cis-4-decenoate (10:1n6)*	20.5585	19.3824	19.2739	18.8694	17.4774	18.3599	18.3477	18.4708	18.8679	18.0567	17.424	19.1782	19.3566	17.3992	18.9488	17.9718	19.5974	18.8227	16.038	18.2798	18.9378	19.1996	19.0737	17.7915	18.6648	19.1919	18.0716	19.7861	18.7469	18.7872	18.9424	20.021	19.2832	21.5311	17.7303	20.4503	18.3245	16.63	15.8441	16.5475	19.3221	21.0095	19.2089	19.9098	19.4856	18.9447	19.221	18.3621	20.5524
cis-4-decenoylcarnitine (C10:1)	21.8275	20.6832	20.698	20.0668	18.6675	19.6609	18.669	20.5798	22.5766	18.7173	19.3293	22.8206	20.6811	20.1029	22.9878	20.5193	20.9722	22.2285	18.5804	18.9915	22.7754	22.6541	22.5936	20.7984	22.0011	21.3486	19.8865	21.1262	20.988	22.2132	20.4236	22.0933	19.9705	23.0657	18.8359	21.9857	19.8686	17.8743	17.8762	19.5293	20.7069	20.6322	21.9903	20.7169	20.3748	20.2035	19.8527	19.331	20.2755
citrate	22.8735	22.668	22.0355	22.2058	21.9649	21.7545	21.2969	21.4374	21.5283	20.4167	23.4211	21.7697	22.1344	21.7195	21.9188	22.2812	20.5281	21.3881	21.2415	20.923	21.6434	21.6396	21.1541	20.1729	21.0454	22.9971	22.5151	21.9619	22.3852	22.5302	21.9539	21.3104	22.2788	21.7733	22.0975	21.6302	21.6913	21.3749	21.3887	22.1349	22.326	22.4633	20.0099	21.2196	24.1816	21.9808	22.1044	21.407	22.0916
citrulline	25.6796	25.4442	25.7667	25.5552	25.3359	25.5037	24.5466	25.6564	25.6884	25.4672	25.1865	25.6843	25.2726	24.7652	25.787	24.665	25.6412	25.741	24.9083	25.6308	25.8477	25.8774	25.6328	25.0443	25.5319	25.8451	25.0487	24.6781	25.6745	25.5107	26.1561	24.8286	25.2164	25.6821	25.4604	24.7687	25.7777	26.0019	24.7315	25.0861	25.4724	25.4213	25.5122	24.7286	26.002	25.7159	26.1374	24.9456	25.3932
creatine	26.7798	26.7287	26.6199	27.4528	27.7564	27.5514	25.4106	26.0515	25.2659	26.1359	27.0231	25.2867	25.09	26.5585	25.322	26.6295	26.9445	25.2989	26.8775	26.5229	25.4507	25.4376	25.3413	24.6261	25.0445	26.7069	25.6598	25.7967	25.7546	25.1344	26.9333	25.0973	26.1616	26.0929	26.9078	25.1507	26.4486	26.073	25.9146	26.8387	28.0754	26.9085	25.404	26.1502	27.9822	27.1466	27.7898	26.4191	25.9149
creatinine	25.8464	25.9917	25.992	26.3008	26.3767	26.1846	25.463	26.1135	27.2393	26.1081	25.681	27.2732	25.8168	25.4001	27.3718	25.416	25.7583	27.2243	25.607	25.8855	27.3759	27.3938	27.2653	26.8149	27.0297	26.4485	25.955	26.4301	26.082	27.2472	26.0131	25.8525	26.0177	26.856	26.1665	25.9359	26.1336	26.1501	25.075	24.5838	25.8123	25.9946	27.2446	25.6476	26.5353	25.8309	26.3094	25.0706	26.2076
deoxycarnitine	21.2628	21.4746	21.8828	22.0111	21.9895	21.7988	20.9488	21.8133	23.4422	21.4157	21.7829	23.5046	21.8507	21.4522	23.6386	21.3347	21.4659	23.4139	21.3309	21.7038	23.6998	23.7859	23.4029	22.7923	23.2503	22.7815	22.1129	22.4511	22.1313	23.3705	21.6176	21.4294	21.3686	22.7628	21.5168	21.5194	21.2324	21.5986	21.2842	20.0818	21.9283	22.3302	23.5128	21.3813	23.0726	21.5103	22.1328	20.8298	21.6819
dihomolinoleate (20:2n6)	22.0432	22.1274	22.0953	22.0444	22.5528	22.7176	21.9323	22.3126	21.4888	21.5567	22.4835	21.7975	21.1618	21.1562	21.7578	21.4764	22.9038	21.6005	20.6935	21.5962	21.9448	21.8874	21.7676	19.8042	20.5538	22.38	20.4517	20.3671	21.3422	20.4408	21.0575	22.3721	19.6936	23.6517	20.8797	23.4122	20.8625	21.2905	20.2806	20.668	23.6286	21.8406	21.8274	21.7202	24.8107	21.9569	22.2473	20.0348	22.9857
dihomolinolenate (20:3n3 or 3n6)	22.1443	22.9528	22.5271	22.6612	23.113	23.1681	22.2308	22.6454	22.9329	22.525	23.9872	23.3569	21.5044	20.836	23.4613	20.8599	22.6642	23.2366	20.3518	22.5682	23.3884	23.3775	23.0419	20.4679	21.3926	22.7174	21.3988	21.1957	21.651	22.1988	21.6127	21.9764	20.451	23.3249	21.0998	23.2721	22.0407	22.2402	21.61	20.7848	23.3731	21.7394	22.6207	21.2984	25.5754	21.0884	22.3776	20.1915	22.8353
dimethylarginine (ADMA + SDMA)	21.5908	22.1058	22.2058	22.4854	22.176	22.6065	21.3619	22.1409	22.5653	22.1969	22.4638	22.7718	22.0323	21.4024	22.8688	21.4111	21.6567	22.6314	21.0233	21.5452	22.8216	22.9619	22.7336	21.6478	22.2854	22.7019	22.2061	22.2694	22.0452	22.2904	22.0901	21.1373	21.8084	22.4342	22.4836	20.9401	22.0026	22.282	21.6348	21.1615	22.7458	22.435	22.4327	21.262	23.7716	22.0713	22.8045	20.983	21.6819
dimethylglycine	24.9184	25.3722	24.6197	23.6629	22.4933	23.2069	22.33	22.9426	24.0816	23.7632	21.3674	24.1124	22.9539	22.931	24.1536	22.9724	22.7942	24.0488	22.4008	22.9473	24.1697	24.275	24.1239	23.7269	23.8771	23.4441	24.6934	24.4163	24.2721	23.9835	22.8993	22.2174	24.7033	23.3352	24.2103	22.3578	22.526	22.9928	22.5282	23.3925	22.8977	23.1596	24.0797	22.8999	21.9629	22.9215	22.7409	21.0347	22.5786
docosahexaenoate (DHA; 22:6n3)	21.0715	21.6443	21.2438	21.3657	21.569	21.8882	20.9039	22.1303	20.8432	21.4227	22.7549	20.8884	19.6842	19.4279	21.3025	20.1701	21.5338	21.1051	18.4611	20.9839	20.9118	20.9797	20.5696	18.6151	19.5051	21.7706	19.7737	20.4606	20.9325	20.0949	20.0545	21.0055	18.2992	22.4724	19.5036	22.2388	21.0699	20.6122	19.8248	19.8521	21.4597	20.3323	20.1971	21.4967	24.778	20.3206	21.7442	19.566	21.3069
dodecadienoate (12:2)*	20.435	19.5318	19.5688	19.7863	18.6141	19.1127	18.7609	19.8155	19.1076	19.1668	19.5801	19.1196	18.772	19.5672	19.1307	19.4205	20.3944	19.2006	18.4979	19.0378	19.0668	19.0224	19.2985	18.1504	18.1801	19.5589	18.8484	19.3251	18.9926	19.074	19.493	19.9043	19.2086	20.6282	18.8064	20.0323	19.0901	18.2927	18.721	18.4967	19.8535	19.9469	19.0579	19.2205	20.8262	19.4826	19.1837	18.8844	20.3529
dodecenedioate (C12:1-DC)*	19.2064	18.5973	18.1231	19.1459	18.6666	17.8767	17.1763	16.7991	17.4314	17.4517	18.729	17.4579	17.6909	17.3991	16.9461	17.113	18.7145	18.2565	17.67	17.1053	17.4819	17.5478	17.929	16.7704	16.3407	18.2065	17.727	18.6264	17.548	17.5204	17.4815	18.8319	18.1165	18.1294	16.6285	18.203	18.6896	16.4223	16.738	16.5791	17.964	18.4938	17.4942	18.7137	18.5471	17.8513	17.6467	17.6233	18.8405
eicosenoate (20:1n9 or 1n11)	22.5907	21.5063	21.9792	23.2188	22.2654	22.794	22.4333	21.8255	20.5509	24.0672	23.0717	21.3504	21.2601	22.1229	20.7645	22.817	22.1795	20.6923	21.0297	21.3094	21.3841	21.2874	21.492	20.0425	19.841	22.7522	21.4149	21.4099	21.6548	21.0041	21.6427	22.2059	20.5833	23.1295	20.7595	23.0888	22.3807	22.4818	20.7586	21.1525	23.6333	22.5009	21.6786	21.9437	24.3483	22.5763	21.8934	21.0257	23.5564
erythronate*	24.3273	24.5489	24.4873	24.7124	25.1334	24.9629	23.9437	25.3694	24.6841	25.2979	24.828	24.9007	24.0524	24.4002	24.9185	23.8189	24.5074	24.8029	23.7004	23.9663	24.9091	24.9678	24.8502	24.1356	24.4114	24.8376	24.4361	24.6408	24.0064	24.4504	24.7716	23.7265	24.6076	24.8346	24.8646	23.7442	24.289	24.2124	23.8682	23.4014	24.728	24.2232	24.8775	23.4813	26.2037	24.2894	25.1285	23.1517	24.5864
ethylmalonate	20.1684	20.1448	20.5897	19.8006	19.4334	19.4676	19.1078	20.0221	19.1866	19.3462	18.8161	19.2945	22.5539	18.7934	19.4105	19.1359	19.0539	19.1528	17.606	17.9993	19.4826	19.4284	19.3845	18.3092	19.1955	19.2427	22.556	23.1536	21.7448	18.7177	19.4282	18.6942	19.1846	19.5521	20.0142	18.6065	19.3955	20.3561	19.9535	20.3387	20.55	19.5253	19.4035	18.8468	20.1524	18.572	19.1232	18.4533	18.6835
fructose	18.7595	20.3936	20.7212	21.6688	23.7793	21.4174	21.2433	20.6324	19.6758	20.3647	20.86	19.9928	18.8032	21.1164	20.105	21.5073	18.8912	20.1852	19.6922	18.3779	19.8843	19.73	20.2056	19.0751	19.6217	22.3765	20.3596	19.7835	19.0422	19.8167	19.1923	18.8231	19.6036	19.8097	21.7547	19.207	19.567	19.588	19.7239	20.8799	20.3152	20.7517	20.1347	18.5868	21.9565	20.8984	22.3891	18.2876	19.3224
gamma-glutamylalanine	20.5385	22.0467	22.117	20.6166	21.0767	21.8508	22.1526	21.7351	21.8255	18.9367	21.3891	21.7052	19.9555	19.3876	21.8165	20.8527	18.0073	21.8673	19.2461	22.2714	22.112	22.092	21.8262	21.2199	17.9358	22.6837	21.5887	20.2431	21.7283	21.5432	18.6827	21.2808	21.565	21.687	15.4983	21.3023	22.3601	20.315	22.2834	20.4275	20.9594	20.4872	21.9718	20.8396	22.3239	20.6631	20.1798	17.8307	19.8574
gamma-glutamylglutamate	22.3703	21.6746	21.8973	21.5051	22.1107	21.1315	21.1873	22.189	21.5426	21.3053	20.6954	21.9413	21.9486	21.0383	21.9065	20.5165	21.1769	21.8623	20.7483	21.3294	22.0978	22.0565	21.9579	20.9566	19.8712	21.8417	22.1851	22.4296	22.2767	22.1632	21.7721	22.275	22.4515	22.5618	15.9329	22.4558	23.3079	22.2362	21.9691	21.6068	22.264	22.2395	21.4659	21.0089	22.0603	20.2685	21.5376	20.4859	21.4641
gamma-glutamylglycine	22.2433	23.1812	23.3964	22.788	23.0464	23.2055	23.0285	23.5427	23.0187	20.7666	19.9411	23.0431	21.8403	21.6959	23.3592	22.2549	21.349	22.9612	21.2462	23.0078	23.3201	23.4006	23.0451	21.9939	21.4207	23.951	22.8381	22.2599	23.0199	22.7375	21.8805	21.9738	23.0136	22.7781	19.3715	21.7411	23.4284	22.4366	23.2221	21.8669	22.7171	22.2574	22.7792	22.0785	21.5071	22.6821	23.0968	20.1676	22.3882
gamma-glutamylisoleucine*	18.85	18.7326	19.1552	19.2847	19.0856	18.9162	18.4665	19.5675	19.5207	20.6897	18.4537	19.5532	20.3387	19.6967	19.7752	18.686	19.681	20.0762	19.8764	19.03	19.925	20.1689	19.9948	18.4336	20.5818	19.7194	20.578	19.8472	19.7386	19.7814	19.9429	19.7664	19.3231	20.6957	18.8121	19.7254	19.3174	18.5735	18.0788	19.1744	20.7071	18.5416	19.6822	18.9285	19.9563	18.5023	20.5621	18.9632	19.4906
gamma-glutamylleucine	19.4883	19.2045	19.9356	19.7846	19.4735	19.1561	19.1452	19.9348	19.6759	20.3732	19.3467	19.9837	20.3309	19.725	20.0808	19.4911	19.0615	19.9396	19.4731	19.3837	20.1993	20.2875	19.952	18.6276	19.811	19.8688	20.7691	19.9438	20.1904	19.9433	19.9244	19.8958	19.2776	20.912	17.8526	19.9482	19.9853	19.3326	18.5769	19.2962	21.0202	18.9708	19.7301	19.2739	20.8666	18.6368	20.7299	18.9231	19.5178
gamma-glutamylvaline	20.5703	20.8304	21.8943	21.2659	21.5595	20.6386	20.6802	21.8293	21.2833	22.2746	21.5611	21.318	22.205	21.9918	21.5177	20.7855	21.3546	21.6588	21.4496	21.1698	21.6244	21.8265	21.7274	20.2418	21.9334	21.8316	22.6003	21.8747	22.0691	21.3379	21.5013	21.8957	21.14	22.88	20.2817	21.9508	21.5815	21.1572	20.5286	21.6118	22.8851	20.711	21.4222	21.1734	22.8092	20.6772	22.5797	20.4299	21.5612
gluconate	20.0072	20.2872	20.2381	20.1408	20.6008	20.2349	19.7622	20.3048	20.6535	20.4349	22.4652	20.9028	19.8038	19.2603	21.2126	19.5018	19.8997	20.8925	19.5781	19.8653	21.0353	21.0771	21.0449	19.7396	20.352	21.0367	20.2663	20.5383	20.2978	20.3855	20.2496	20.2453	21.4139	21.2549	20.1136	20.4083	20.7144	20.2736	19.4714	19.6517	20.2135	20.8229	20.5431	20.1351	24.0668	20.1338	21.2679	19.6958	20.0894
glucose	26.4542	26.9764	26.908	27.0299	27.4395	27.2893	26.2016	27.2037	27.4959	27.2062	27.8744	27.5939	26.3155	26.9525	27.6693	26.4061	26.9557	27.5369	26.8104	26.39	27.5874	27.6573	27.6198	26.8501	27.2801	27.1453	26.8189	27.4029	26.9244	27.3424	27.0785	26.6065	26.929	27.4686	27.6218	26.7327	26.972	26.4997	26.5151	26.395	27.2066	27.2539	27.6238	26.1745	28.6801	26.5007	27.5201	26.2264	26.9955
glucuronate	21.1431	21.474	21.0369	21.8667	21.6057	21.3738	20.1392	21.0819	21.5455	20.5818	21.5287	21.6336	21.2063	20.6887	21.8727	20.2333	21.2477	21.757	20.1442	19.8534	21.7733	21.781	21.7883	20.8699	21.2665	22.205	21.5956	22.2221	20.7326	21.4121	21.3425	20.748	21.1454	21.6016	22.1209	20.9933	21.733	21.0129	20.8213	20.9611	20.9354	20.8829	21.7769	20.3585	22.3861	20.1376	20.757	19.464	21.3856
glutamate	27.3891	27.4945	27.6404	27.6901	28.0368	27.5677	26.8283	28.0308	27.5791	29.0319	29.6528	27.8451	28.1194	27.6736	27.8215	26.9873	28.2577	27.599	27.3202	26.7574	27.7774	27.8912	27.7605	26.7209	28.137	27.7266	27.4712	28.5094	27.6083	27.593	28.2657	27.8861	27.6949	28.7841	28.9435	27.8588	28.1121	28.4353	27.1992	26.6191	28.0046	28.2464	27.64	27.4741	30.7313	26.9636	28.163	27.5304	27.5414
glutamine	26.1619	26.5821	26.8959	27.5186	27.1853	27.7949	27.1763	27.2272	27.6781	24.7666	27.2607	27.3894	26.2192	26.2181	27.8133	27.0682	25.3019	27.558	26.4465	27.1742	27.6495	27.8337	27.5888	26.8264	26.7918	28.1855	26.4261	25.4678	26.9983	27.0936	26.1375	26.472	26.5266	27.5474	25.4876	26.4956	26.2718	24.9254	26.8687	25.6399	27.2584	26.8814	27.4232	26.8266	28.3808	27.6535	27.6743	25.4277	27.6148
glycerate	23.3204	22.9608	23.1894	22.9554	22.7679	24.0206	23.0085	23.9255	22.2658	23.694	23.337	22.4116	21.4462	22.1638	22.4823	22.4518	21.3346	22.2815	21.0756	21.6798	22.4512	22.4944	22.407	21.711	21.9552	22.9461	21.9215	22.5512	21.5115	22.1433	22.1005	21.8441	22.9415	23.0367	22.4732	21.8795	22.9461	22.6791	21.5429	20.8826	23.3126	22.7567	22.4489	21.6691	24.5467	22.4828	23.9075	21.671	23.1372
glycerol	22.5161	22.8875	22.3493	23.4659	23.0281	23.519	22.6901	22.4944	21.7951	22.3442	24.3348	22.2297	22.3271	22.2904	22.0961	22.4282	22.447	21.6446	21.3314	21.8956	22.3028	22.3152	22.1957	21.62	21.1405	22.8333	22.2915	22.0387	22.3869	21.8718	22.011	22.0476	21.9479	23.5212	21.4432	22.4989	22.0616	21.3507	21.4288	21.2166	22.9455	22.7642	22.4593	22.3442	25.3926	22.1063	22.3042	21.1814	23.3037
glycerophosphoethanolamine	20.9947	21.5632	21.7189	21.4166	21.5046	21.2991	20.4859	20.8322	21.4397	22.6794	21.1351	21.5675	21.259	20.376	21.6415	20.912	20.7578	21.4182	19.0879	20.845	21.6867	21.8845	21.6825	20.9233	21	22.4292	21.4395	21.6644	20.6238	21.258	20.8875	21.1287	21.3772	22.028	21.1907	21.2681	21.9184	21.9686	21.3857	20.9541	22.0388	21.6789	21.8785	21.2469	22.4316	21.7821	21.8954	20.8614	21.3375
glycerophosphorylcholine (GPC)	25.6569	26.4754	25.938	25.5997	25.7081	25.6488	25.2231	25.4248	26.8588	26.1626	25.8121	27.0538	25.7203	23.811	27.0407	25.0923	24.2352	26.6766	23.3522	25.5085	27.0782	27.421	26.9524	27.1452	25.7441	27.1605	26.0002	25.8167	25.7578	26.7081	25.1536	25.8834	25.7794	27.0594	25.3315	26.1995	26.9896	26.544	25.9543	24.0233	25.6574	26.1944	27.6218	25.4771	27.0785	26.4147	25.7701	23.5082	27.3721
glycine	23.6662	24.4484	24.4536	24.7994	24.5352	24.7112	24.1885	24.7932	24.4081	24.7298	26.2915	24.4571	23.7999	23.791	24.6551	23.4988	24.4334	24.3507	23.3101	23.764	24.5362	24.6558	24.415	23.6981	24.1057	25.0208	24.0042	24.2765	24.2217	24.3325	24.5061	23.7425	24.1692	24.8747	24.6653	23.7234	24.371	24.6854	24.1501	22.7149	24.2512	24.5283	24.4144	23.7123	27.3272	24.4016	25.2904	23.5009	24.2839
glycochenodeoxycholate	20.2886	23.2733	21.3994	23.3629	23.1724	20.8146	21.7875	23.7411	22.4788	22.2215	19.5571	22.6564	21.4355	20.8911	22.8376	21.2134	20.7269	22.4574	22.6129	21.2013	22.845	22.9519	22.7273	21.1741	22.3075	22.2134	23.5118	23.9169	21.9186	22.2888	21.6436	19.8067	23.2507	20.9167	22.9862	19.9911	20.9228	21.2573	21.1688	22.7871	22.3684	22.1105	22.318	20.6434	20.6528	20.7793	22.2792	19.9764	20.6091
glycosyl-N-palmitoyl-sphingosine (d18:1/16:0)	19.5189	20.1043	19.873	18.9543	18.6021	18.843	18.4903	19.7229	20.7054	19.7758	19.8972	20.4658	19.1008	20.7041	21.1959	19.7811	18.684	20.4126	18.8954	19.3417	21.0481	20.8553	20.8634	18.9073	19.977	19.9454	19.5878	20.133	19.413	19.7226	19.1508	19.7759	19.6145	19.0438	19.3181	19.1484	19.8554	19.3674	19.51	19.9099	19.994	18.8336	19.9164	19.1901	20.0456	18.6561	19.3206	19.1495	19.1632
guanidinoacetate	21.0953	21.4163	21.1003	22.0739	21.5931	21.7704	21.0055	21.5455	21.478	21.2882	20.8775	21.3331	20.4048	20.5313	21.3415	20.1282	21.3379	21.6278	21.5082	21.5646	21.5025	21.4894	21.4384	21.1743	21.5174	22.0588	21.3613	21.204	21.6775	21.8189	22.4209	20.9755	22.0146	21.0148	22.1995	20.8656	21.8665	22.0507	20.5326	19.479	20.6924	21.4331	21.423	21.0879	20.8857	21.7163	21.3899	20.4437	21.7424
hexadecadienoate (16:2n6)	20.6589	21.0399	19.1726	21.5957	21.2929	21.4221	20.2576	20.2669	19.6612	20.7854	21.4063	19.8185	19.5009	19.4602	20.09	19.6651	21.5241	19.5565	19.2211	20.5741	19.8309	19.7461	19.8305	18.7751	19.0627	21.5298	19.4509	19.8823	20.8473	19.5752	20.6497	20.8908	19.2206	22.1194	19.0437	21.1526	19.4877	19.5373	19.2296	18.3778	21.1985	20.5267	20.1006	21.3861	22.712	20.0973	19.3663	19.1715	21.6143
hippurate	18.7306	22.1986	19.5195	21.085	21.3594	20.3514	19.2046	22.3807	19.4593	17.5471	19.4676	19.5245	19.0946	20.8554	19.5875	20.2271	22.3637	19.3279	21.5017	19.5299	19.5673	19.6916	19.4223	18.5634	19.0475	20.8687	18.5913	17.5444	16.8037	19.1406	21.5769	19.6808	21.1726	21.0101	22.6509	19.8873	22.643	19.4319	17.2875	16.5857	22.7942	21.525	19.3267	18.6212	20.7173	21.6913	22.0718	19.5774	19.0033
histidine	23.206	23.5239	23.7207	24.1733	23.8267	23.8422	23.5759	23.8973	23.55	23.8595	25.4043	23.5827	23.1211	23.3024	23.72	23.2912	23.1903	23.4744	23.0978	23.4223	23.6823	23.7413	23.5387	22.7157	23.3269	24.0068	23.6678	23.5489	23.5902	23.2243	23.476	23.7929	23.3092	24.6958	23.867	23.8468	23.5813	23.9203	22.8546	22.7082	24.2201	23.913	23.4456	23.4772	26.4241	23.4536	24.4249	23.3363	23.5003
homoarginine	20.6857	21.079	21.6205	20.3907	19.8144	21.8269	19.7328	20.4378	22.2474	22.0193	21.0971	22.3287	21.2774	19.8205	22.4253	19.9459	19.752	22.1237	21.0659	20.5389	22.4939	22.6547	22.3997	21.3412	21.866	22.9452	20.384	20.8261	20.7955	22.0532	20.9819	21.2	21.2329	22.474	20.48	21.2146	22.1772	22.3737	19.3798	19.6454	21.8498	21.5293	21.994	20.3663	22.1908	20.1947	21.4003	20.0467	20.7305
homostachydrine*	25.2015	25.4843	25.4554	22.8447	23.0949	22.3243	23.8409	24.6475	23.4759	23.517	22.6455	23.5292	23.937	22.7474	23.751	21.2534	20.5886	23.4953	22.6095	23.8099	23.5987	23.7452	23.473	22.8813	23.2756	22.6772	23.4268	24.2142	22.8296	23.18	24.231	21.3174	23.932	22.7251	24.4223	21.4902	19.8886	20.0382	22.6105	21.7672	22.6833	21.6418	23.5731	22.8182	23.9783	24.475	25.8646	21.4943	23.7675
hydroxyproline	25.4531	25.6771	26.0499	25.9035	25.901	25.9061	24.9924	25.5007	24.022	24.4305	24.9031	23.8352	24.9131	24.4963	24.0688	24.538	25.1446	23.9726	24.901	24.5969	24.0432	24.1011	24.0095	23.5229	23.8969	25.8477	25.7572	25.082	25.6539	23.7843	25.4025	23.9194	24.5788	24.5204	25.652	23.9232	24.2783	24.7961	24.6296	24.4596	25.9862	25.1148	23.8803	25.5097	25.5537	25.6732	25.9869	24.858	25.132
imidazole lactate	18.6192	18.7618	18.4667	19.3286	19.426	18.7666	18.4816	19.3218	19.4096	18.2742	18.6657	19.0472	18.0882	17.6488	19.2018	17.5159	18.8214	19.5339	18.9246	18.9732	19.4763	19.5562	19.406	18.6214	19.1985	18.7522	18.5308	18.6245	18.1377	19.3284	18.3481	18.9069	18.8193	20.2128	18.8087	18.9709	18.0663	18.2232	17.6201	16.7284	18.3524	18.8785	19.2896	18.1004	19.8534	18.6884	19.4867	17.8497	18.8008
indoleacetate	18.7745	18.2922	18.5856	18.3809	18.1963	18.6223	17.3662	18.423	17.8092	17.7878	15.807	17.8237	21.1299	17.4718	18.064	18.8592	18.4172	17.7428	16.8581	17.5471	18.0495	18.1583	17.9885	16.8543	17.5107	18.4978	18.7228	17.9371	17.4759	17.78	18.2541	18.7773	17.8738	20.0612	21.1973	18.8343	17.9063	17.6558	16.1403	18.1248	18.972	17.6834	17.8663	18.3618	17.5312	17.9006	18.2171	16.0089	17.5791
isoleucine	26.7607	26.8624	27.0371	27.3133	26.742	27.4493	26.6226	26.9796	27.7976	27.9573	28.6326	27.789	26.6835	26.3113	27.9377	26.8411	26.6049	27.7715	26.2687	26.6587	27.941	28.0065	27.8347	27.0581	27.5282	27.5006	27.1738	27.1395	26.8327	27.6301	26.6516	27.1557	26.7899	28.27	27.1496	27.1546	27.1137	27.3266	26.3235	26.6223	28.2005	27.3768	27.7456	27.2197	29.3701	26.7605	27.7509	26.1101	27.2962
isovalerate (C5)	22.7685	22.0581	24.5118	23.4265	22.9432	23.5032	22.8982	22.156	23.3972	23.6988	22.7183	23.5695	22.5211	21.8483	23.5755	23.5497	22.1911	23.4461	20.3495	22.8029	23.6328	23.6625	23.9293	22.6282	22.9785	23.2957	23.4729	22.9477	22.847	23.2529	22.12	22.9027	21.9493	24.4533	22.974	23.2855	23.3874	23.5056	22.6587	22.3205	24.3665	23.6349	23.4715	22.9817	23.8484	22.926	23.8069	22.9508	24.1038
kynurenine	21.3395	21.359	21.5486	21.6017	21.8623	21.0685	21.021	21.6041	22.4233	21.5622	20.3489	22.3885	21.0886	21.2732	22.5714	20.8258	21.2218	22.5512	21.1101	21.3347	22.7067	22.7448	22.5173	21.5999	22.3487	22.385	22.0697	22.5523	21.8716	22.4233	21.3785	20.9757	21.0354	21.6478	21.5984	20.6875	21.5815	21.3008	20.7695	21.5278	22.503	21.5879	22.4417	21.6569	20.7425	21.0666	21.7773	20.9216	20.767
lactate	25.975	26.1666	25.8412	26.6522	26.6089	26.5501	26.0808	26.9823	26.0034	26.2836	28.3793	26.0427	24.8845	25.4304	26.2179	25.4307	25.8142	26.0052	25.4457	25.1046	26.1557	26.1577	26.0805	25.3693	25.7314	26.4695	25.8075	26.3471	25.9223	25.933	25.4284	25.3279	25.8722	26.5483	26.6952	25.3293	26.0647	26.7384	25.7075	24.5328	26.4599	26.3515	26.0714	25.6404	29.3309	25.89	26.785	24.6088	26.2799
lactosyl-N-palmitoyl-sphingosine (d18:1/16:0)	19.2365	19.8404	19.3983	18.9317	18.9387	19.0189	18.8819	19.7801	19.5959	19.829	20.512	19.6025	18.965	20.2325	20.303	19.4746	19.2616	19.2883	19.0571	19.8172	20.1287	19.7351	19.809	17.79	18.8812	19.8036	19.6981	20.1553	19.6757	18.7844	19.3109	19.9612	19.7305	19.3324	18.9822	19.531	20.2165	19.5435	18.6674	18.8676	19.1387	18.6347	19.0865	19.0541	20.9143	19.191	20.1029	19.22	19.0498
leucine	26.9617	27.0261	27.5074	27.6639	27.0151	27.6586	26.9149	27.2966	27.6752	28.047	30.1071	27.7511	26.9125	26.4615	27.8573	27.1602	26.7558	27.6936	26.2629	26.9037	27.8248	27.9644	27.7768	26.9216	27.4299	27.5474	27.3515	27.1091	27.1436	27.535	27.1183	27.6867	26.6312	28.8694	26.9947	27.658	27.2397	27.5775	26.4573	26.6238	28.5079	27.6756	27.6673	27.3291	30.9197	26.8617	28.1945	26.6691	27.3834
leukotriene B4	22.2	20.1324	23.1963	22.5899	22.8061	22.2452	22.4173	21.7419	24.5503	24.3214	23.2885	24.5213	22.7135	21.9536	24.709	22.4004	22.9098	24.3864	19.9867	22.4035	24.6334	24.5461	24.6499	22.8723	23.4974	24.1578	23.2713	24.1129	21.8842	23.8794	21.9424	23.0776	23.2591	24.2287	23.5188	23.0616	23.4863	23.5655	22.9931	21.9261	23.5051	22.2686	24.5048	22.0599	24.6903	23.1236	23.8649	21.8538	22.7028
lignoceroyl sphingomyelin (d18:1/24:0)	22.0994	22.9276	22.6895	22.471	22.5749	22.4284	22.0425	22.7796	22.1509	20.549	22.4781	22.0015	22.0362	23.0944	22.5475	22.5774	22.9321	21.991	21.9061	22.3644	22.7076	21.994	22.3368	20.4373	21.3444	21.9706	22.1905	22.157	22.0749	21.5281	22.5795	23.1516	21.9632	22.2167	22.2138	22.5973	21.9445	21.4041	22.4212	22.6336	22.5033	21.9264	20.8421	22.5463	22.1274	21.8846	22.5596	22.2705	21.8424
linoleate (18:2n6)	28.3261	28.1713	27.7054	28.7757	28.6036	28.8138	27.3103	27.873	27.2381	27.3271	28.6752	27.215	27.4429	26.85	27.4554	27.637	28.9002	27.2709	26.2983	27.7095	27.407	27.3639	26.7847	25.0201	26.2196	28.7246	26.3998	26.5877	27.2129	26.5239	26.4153	28.0587	26.0965	29.5298	26.0815	28.7026	26.8341	26.1565	25.9217	25.8166	28.0978	27.841	26.7955	28.3251	30.2065	27.7096	27.9391	26.3757	29.2634
linolenate (18:3n3 or 3n6)	24.767	24.3773	23.0894	25.0879	24.6583	24.6835	23.6522	23.7779	21.8324	24.545	24.6763	21.9163	24.1023	23.0478	22.107	24.1399	25.5798	21.8275	21.6052	24.458	22.0274	22.0146	21.68	20.2742	21.2237	25.4613	22.5947	22.6707	23.8327	21.5293	22.915	24.3918	21.352	25.8556	22.4117	24.5813	23.1961	23.194	22.3041	21.3773	23.2312	22.8394	22.2148	22.9263	26.2421	24.4011	24.0748	22.1751	25.4042
linoleoylcarnitine (C18:2)*	20.302	20.6143	20.0977	20.349	19.7667	19.5883	19.2292	20.6902	20.3339	20.2097	20.7051	20.4171	19.5588	19.9918	20.6782	20.1598	20.1828	20.0165	18.8464	19.3491	20.4041	20.3643	20.3574	18.1828	19.7268	21.1518	20.0924	20.5604	20.5882	19.4955	19.2444	20.1573	19.7132	20.967	21.0254	19.8984	20.038	20.8598	18.4674	18.6945	20.1889	19.6748	19.951	20.0157	22.122	19.6714	20.2129	18.0109	19.6317
lysine	25.235	25.3301	25.9173	26.3021	25.2883	26.0023	25.1937	25.7011	26.2523	26.7046	29.2756	26.2251	25.5335	24.6398	26.473	25.6037	25.2381	26.2825	24.799	25.2919	26.4274	26.5453	26.3808	25.4801	26.2018	26.5217	25.7628	25.6194	25.5761	26.1029	25.5969	26.5639	25.4919	27.5691	26.1571	26.4973	25.7805	25.949	24.8035	24.5515	26.93	26.1112	26.1644	25.7707	30.1389	25.6565	26.8577	25.9857	26.0456
malate	23.1657	23.0017	23.0648	23.4568	23.4727	22.9374	22.788	23.285	23.4323	22.8425	26.1661	22.8939	22.8981	22.2091	23.1639	22.7126	22.6063	23.3572	22.3315	22.6772	23.5733	23.5442	23.5372	22.3815	23.0785	23.4325	23.2555	23.3707	23.0229	23.0511	22.4067	22.7776	23.066	23.4722	23.9721	22.9556	23.0676	23.0787	22.986	22.725	23.9137	23.2817	23.1666	22.469	27.8915	22.2676	23.6824	22.2471	22.8453
mannitol/sorbitol	18.6694	19.2463	18.9763	20.5929	20.9992	19.5264	19.277	19.5079	20.0601	22.2551	20.3238	20.283	19.0402	19.4133	20.5818	19.2519	19.0055	20.0732	18.8948	19.2637	20.2168	20.2462	20.1992	19.322	19.8931	19.248	19.7006	18.9341	18.6168	19.8251	18.8338	18.4808	18.484	19.5868	22.4211	18.6016	19.5756	19.3224	23.2395	18.2504	18.7444	18.9593	20.0335	20.7518	21.414	18.2178	21.9198	19.4007	18.4455
mannose	19.6344	19.2442	19.0598	18.7967	19.2148	19.2216	18.2154	19.4685	20.7419	20.2034	20.9786	20.8927	18.7533	18.9764	21.0071	18.6937	19.4745	20.8609	18.8357	18.5093	20.9797	20.9196	21.0455	20.032	20.7023	19.747	19.2205	19.837	19.2818	20.6881	19.7723	20.3017	19.8636	21.0439	19.96	20.5549	19.9541	18.6999	18.7931	19.0367	19.6779	19.3467	20.7275	18.3941	22.0985	18.7966	19.7429	19.4652	20.0454
methionine sulfoxide	23.1443	22.4863	23.9462	23.6108	23.183	23.5234	23.5699	22.9492	25.3934	24.8755	27.4856	25.3301	24.058	22.3382	25.3316	23.4784	24.31	25.4298	21.7949	23.8398	25.4809	25.4752	25.362	24.7535	25.1913	24.9443	24.4904	24.3089	23.2689	24.9492	23.3997	24.9771	23.7932	25.8196	24.6819	24.8351	23.7701	23.316	23.4969	23.6435	25.1214	23.339	25.3187	23.9644	28.4865	24.0958	25.569	24.335	24.2602
methylmalonate (MMA)	20.1844	21.1846	21.7128	20.1736	19.7883	20.156	21.0329	21.496	19.9229	18.8615	18.7322	20.134	21.6081	17.7224	20.1449	17.7157	20.3505	19.6873	19.7652	20.2226	20.0395	20.308	19.986	18.8074	19.7222	21.0461	19.4993	18.863	19.6945	19.4906	22.2738	18.645	18.4581	19.0975	21.0261	18.4079	21.8509	21.8612	20.5056	20.4784	19.2907	19.3391	19.7915	18.547	19.4912	19.5618	19.5446	20.2467	19.7515
myo-inositol	20.9432	21.3832	21.0113	21.5892	21.5708	21.5902	20.3684	21.7515	22.4818	21.5709	21.4033	23.1078	21.7794	21.5679	23.2365	21.5439	20.1446	21.3816	19.5593	19.4672	22.6274	22.8478	22.6197	20.3936	21.0008	21.1423	21.3204	21.4809	20.7116	21.6151	20.5102	20.3905	21.1962	21.6558	21.1404	20.7553	21.9335	22.1309	21.1964	21.0564	20.8843	21.2727	22.0771	20.141	20.6951	20.4425	20.8037	19.6219	20.363
myristoleate (14:1n5)	23.3392	21.8572	22.2476	23.2577	22.093	21.8669	21.86	21.4795	20.8256	22.2711	21.8952	21.4416	21.6382	21.6529	21.2548	21.833	22.9454	21.3338	20.5363	21.3369	21.6638	21.8857	21.007	20.9869	20.9806	22.1559	21.6861	21.3432	22.2411	21.0925	22.4835	22.3555	21.6415	23.2473	21.1431	22.7798	20.8673	21.7827	21.4805	21.6319	23.428	22.4169	21.9788	22.0181	22.8222	21.8693	21.0919	22.3094	24.0977
N6,N6,N6-trimethyllysine	19.3882	19.6908	20.3888	20.3353	19.9517	19.976	18.8482	19.7442	21.3758	20.4806	21.1028	21.4478	20.35	19.4359	21.7203	19.0109	19.0984	21.3645	19.0118	20.0576	21.6034	21.7685	21.4538	20.2347	21.0471	20.7899	20.2812	20.3706	19.9436	20.9202	19.9601	19.3257	19.562	20.8424	20.6563	19.2455	20.4069	20.7757	19.1991	18.3702	20.5579	20.3903	21.1777	19.4263	22.2594	19.6245	20.6361	18.9345	19.5732
N6-methyllysine	21.6256	21.9923	22.3657	22.292	22.0011	22.3717	21.3009	22.1359	22.588	24.1357	20.1083	22.5708	22.0495	21.1782	22.7965	21.2799	21.5395	22.563	23.5486	23.6781	22.7417	22.8928	22.6792	21.6617	22.3062	23.7298	22.0709	22.535	21.7876	22.2979	21.7421	20.9181	21.729	22.1828	23.824	20.8525	21.9316	21.9189	21.7172	21.1919	24.015	22.3114	22.4438	21.3669	21.3256	21.0168	21.6789	19.6209	21.963
N-acetylalanine	19.8378	20.2576	20.2059	20.7831	20.7032	20.5993	19.295	20.3006	21.2105	20.4881	20.2868	21.348	19.9005	19.6852	21.4052	19.4926	20.0387	21.4128	19.3547	19.6911	21.3901	21.5406	21.3263	20.5687	21.0083	20.8288	20.432	20.9357	20.2198	21.1372	20.0017	19.87	20.2021	21.034	20.6816	19.7893	20.0686	20.3869	19.6037	19.2628	20.9403	20.5659	21.4132	19.6251	21.4792	19.9843	20.657	19.1336	20.2115
N-acetylaspartate (NAA)	18.7619	19.0847	19.3295	19.3557	19.3673	19.3199	18.1242	19.031	19.2017	18.9998	19.4494	19.4873	19.1641	18.8738	19.6284	18.8722	18.812	19.2564	17.8622	18.491	19.5486	19.6882	19.5003	18.2641	18.9234	19.7343	19.2555	19.2704	18.9927	18.9925	18.9074	18.832	18.8238	19.6808	19.3745	18.626	20.593	19.6077	18.9991	18.6576	19.5838	19.2946	19.6619	18.1106	21.2238	18.9267	19.553	17.9642	19.6721
N-acetylglycine	21.1553	21.6181	21.8923	21.9788	22.119	22.3547	21.5532	21.3713	22.0261	21.2057	21.1604	21.8708	20.3408	20.1402	22.0906	20.2921	21.0493	21.9619	19.7543	20.9301	22.1474	22.1686	22.0513	21.5557	21.4417	20.7026	20.9625	20.6092	20.8283	21.928	20.5786	20.2096	20.7116	21.4385	20.7792	20.138	21.5318	21.5749	20.6493	20.201	22.0018	21.1534	22.1234	20.3012	22.333	20.7437	20.9977	19.9846	22.3788
N-acetylneuraminate	21.1448	18.9035	18.859	19.3335	19.2292	19.0726	18.9489	18.7438	20.7741	20.4225	19.4617	21.2635	19.8673	19.2297	21.2839	18.8015	20.7658	21.4068	19.6337	19.0987	21.0773	20.8454	21.2393	21.1658	21.1848	21.1466	20.0994	20.994	19.2847	22.0009	20.4662	21.2377	21.3539	20.5093	20.4497	21.3021	21.4973	19.4633	20.8722	19.8717	20.2036	19.5537	20.2098	19.5292	19.9774	19.9503	20.0369	20.7483	20.6931
N-acetylserine	20.0941	20.6141	20.729	21.1137	21.1256	20.9124	19.7324	20.7046	21.5986	20.9716	20.8167	21.6218	20.3213	20.2244	21.7953	19.9648	20.5877	21.7402	19.731	20.1643	21.8095	21.9173	21.7659	20.9403	21.4309	21.1497	20.7449	21.2818	20.5298	21.3955	20.3063	19.9634	20.7228	20.9876	21.3778	19.8249	20.4044	20.6131	20.0835	19.8703	21.3881	21.0282	21.6952	19.9422	21.6386	20.3495	21.0887	19.5276	20.52
N-acetylthreonine	18.6499	19.1796	18.7968	19.441	19.0956	19.2461	18.5228	19.2131	19.9736	19.0085	19.3765	20.1578	18.6174	18.5636	20.3634	18.1809	19.153	20.0314	18.0878	18.7886	20.2462	20.3395	20.2056	19.1915	19.7443	19.527	19.3043	19.4492	19.105	19.6552	18.846	18.5013	18.979	19.5351	19.3688	18.6227	18.4603	18.9478	18.6847	18.3849	19.363	19.0503	19.9916	18.0796	20.5619	18.7631	19.4931	18.1606	18.9749
nicotinamide	20.0609	20.2115	19.8156	20.3457	19.9158	19.4328	18.7948	20.2993	19.6845	21.2322	19.1722	19.6522	19.3489	18.9719	19.6517	18.7569	19.9781	19.818	18.9645	19.9103	19.9497	19.8852	19.6726	19.6438	19.6535	19.0902	19.3689	20.4264	19.8992	19.9157	19.8242	19.6062	20.3896	20.2	19.9523	19.6644	20.0348	20.8794	18.1287	18.8885	19.7999	19.8849	19.7118	19.1219	19.5773	19.272	18.647	18.7463	19.3927
octadecenedioate (C18:1-DC)*	19.6949	19.5545	19.6543	21.4736	21.8328	19.4827	19.4894	19.8614	20.5844	21.0686	19.818	20.5664	20.9783	19.7809	20.708	20.1455	19.2383	20.3951	21.0797	20.6235	20.7189	20.7853	20.6496	19.04	20.1253	20.514	20.2046	20.2014	19.5278	20.2792	19.7271	19.3261	19.9013	20.5802	20.0651	19.3979	20.7932	21.2717	17.7889	19.7899	20.0081	20.5581	20.7243	19.5197	21.0891	19.7118	19.9565	18.7645	20.2992
oleate/vaccenate (18:1)	28.5546	28.2534	28.621	29.3879	29.5821	29.8519	28.8094	28.8672	27.6152	28.5584	28.6688	27.8318	27.9785	28.0968	27.8331	28.4448	29.3306	27.6048	26.8264	28.0023	27.9397	27.843	27.6322	25.8541	26.8859	28.4319	27.2591	27.4459	27.8682	26.5995	27.4105	28.5888	27.0227	29.7996	27.034	29.4897	27.6209	27.267	26.9304	27.5856	29.6592	28.266	27.582	27.5658	30.2972	27.9965	28.9034	27.4603	29.9652
oleoylcarnitine (C18)	20.3117	20.5015	20.3366	20.4741	20.1306	20.0434	19.5485	20.62	20.3778	21.0944	20.7348	20.4496	19.6653	20.5013	20.6507	20.5462	19.9791	20.056	18.8796	19.3815	20.4927	20.3191	20.2799	18.3744	19.6914	20.5136	20.3229	20.9565	20.6526	19.621	19.5062	20.3118	20.4955	21.049	20.6341	20.1157	20.8477	21.2545	19.1442	19.6367	20.7883	19.6572	19.9738	19.3774	22.1271	19.7699	20.5764	19.408	20.4054
oleoyl-linoleoyl-glycerol (18:1/18:2) [1]	19.4699	20.8815	19.5009	20.0107	20.3341	19.8308	18.7952	20.0686	19.448	19.2198	20.3144	19.1987	18.5778	20.0444	19.5578	19.6951	19.5642	18.8192	18.8179	20.0681	20.0593	19.6759	19.1557	17.9233	18.2423	20.1492	19.5099	19.0979	19.8141	18.9448	19.5845	20.7202	19.2447	20.255	18.3098	20.7265	20.3758	19.2413	19.479	19.0972	19.6398	19.3643	18.8937	20.2003	20.4477	19.4959	19.3221	17.9455	18.2729
oleoyl-linoleoyl-glycerol (18:1/18:2) [2]	19.6719	21.3235	19.5958	20.3152	20.5428	20.1124	18.9287	20.3473	19.808	19.2811	20.7993	19.4567	18.9907	20.1811	19.8247	19.9398	19.9846	19.0698	18.987	20.1457	20.3547	19.9679	19.6062	18.3828	18.1624	20.2929	19.5119	19.3331	20.0734	18.6013	19.9162	20.9318	18.8875	20.5334	18.9555	21.2397	20.5322	19.4109	19.8709	19.4581	19.8087	19.4954	19.0817	20.1659	20.8748	19.5413	19.5199	17.8128	18.3089
ornithine	25.372	25.9667	26.1333	26.2421	25.8708	26.3867	25.6018	26.0699	25.9151	26.4729	27.3284	25.9323	25.7668	25.1973	26.1586	25.2342	25.5938	25.9991	25.3494	25.6693	26.1519	26.2023	26.0234	25.217	25.767	26.6561	26.2711	26.5068	25.7471	25.7873	25.7685	25.191	26.2454	26.1424	26.5054	24.9885	26.3653	27.0959	25.2413	24.7788	26.497	25.918	25.9357	25.8604	28.3772	25.8042	26.5704	24.743	26.0202
orotate	19.0153	19.1089	19.3849	19.176	18.9593	18.7961	17.8691	18.9611	19.3495	20.0606	20.1538	19.5319	18.5243	18.2344	19.5141	18.3596	20.7574	19.2766	18.2407	17.9417	19.505	19.5545	19.3961	18.5553	19.0057	19.464	18.5018	19.577	18.6243	19.1392	18.6165	17.516	19.1009	18.6589	19.8111	17.5726	19.0927	20.4486	17.8754	17.492	19.2156	18.6698	19.2839	17.7673	21.5562	18.131	19.471	17.5466	18.2661
oxalate (ethanedioate)	21.7352	21.24	21.1905	20.2657	20.4051	21.4977	21.4043	21.7961	20.094	20.4624	20.1414	20.0149	20.0069	20.4334	20.2792	20.3356	20.0061	20.0437	19.9276	20.0193	20.1823	20.0673	20.208	19.5641	19.9374	19.9861	19.7792	19.9323	19.6929	20.0163	20.3229	20.2966	20.9239	19.9817	20.0491	20.1867	21.1605	20.1045	20.2191	20.1025	20.6821	20.456	19.743	20.0315	20.7612	20.3785	21.0272	20.6591	20.5209
palmitate (16:0)	29.8078	29.5821	29.7346	30.388	30.144	30.3408	29.7222	29.9923	29.3756	29.7311	31.0104	29.5147	29.3198	29.5823	29.5001	29.7595	29.932	29.3371	28.7905	29.3619	29.4621	29.3828	29.2286	28.7609	29.2206	29.9892	29.202	29.3612	29.4375	29.0934	28.9904	29.677	29.2284	30.5107	29.0613	30.0319	29.2412	29.2216	28.8893	29.0871	30.251	29.7395	29.274	29.2314	31.798	29.3575	29.8082	29.1592	30.7028
palmitoleate (16:1n7)	25.9925	25.2232	24.7668	26.203	26.3368	25.8954	24.8685	25.005	24.737	25.5548	25.8437	24.6165	24.5873	24.6436	24.7863	24.9117	26.4044	24.6534	23.7436	25.198	24.7625	24.6788	24.3463	23.5866	24.3064	25.4312	24.3544	24.6584	25.3875	24.2155	24.2034	25.7954	24.3839	27.0438	24.2	26.0702	24.8459	25.2437	24.0124	24.0179	25.8384	24.6268	24.4883	24.87	27.0957	24.7157	24.8455	24.8	27.2283
palmitoyl dihydrosphingomyelin (d18:0/16:0)*	20.7281	21.4977	21.5562	21.2983	20.9242	21.1565	20.8544	21.7236	21.3867	20.9789	21.8052	21.4561	21.0209	21.8028	21.8784	21.4498	21.0264	21.2168	20.4477	21.126	21.9067	21.7422	21.7893	19.7508	20.7474	21.2691	21.2893	21.1295	21.3954	20.5853	21.0219	21.5738	20.5948	20.9848	21.2361	20.9864	20.9282	20.7427	21.0019	21.5096	21.9646	20.9354	20.9591	20.8354	22.2226	20.5827	21.3425	20.4927	20.5605
palmitoyl sphingomyelin (d18:1/16:0)	20.7236	21.3171	21.3511	20.8768	20.8758	20.9972	20.7344	21.0479	21.3595	21.0824	21.7179	21.408	20.8264	21.4215	21.7502	21.0372	21.1323	21.4852	20.5627	21.0753	21.7884	21.7319	21.6229	20.4984	21.2392	21.4846	21.092	21.2005	20.9066	20.8794	21.3366	21.2555	20.9575	21.0753	21.3434	21.0504	20.8422	20.9779	21.0696	21.0236	21.2755	20.8343	21.1799	20.903	22.037	20.9882	21.4396	20.8464	21.0078
pantothenate (Vitamin B5)	18.5933	18.7203	18.2536	19.0232	19.3139	19.1397	18.6356	19.2681	19.1422	19.3008	20.4965	19.3277	18.1457	18.1262	19.3726	18.2921	19.0429	19.2187	17.8672	18.4619	19.3624	19.3645	19.4293	18.1813	18.7044	18.8123	18.4491	18.9944	18.176	19.0095	18.597	18.3034	18.1124	19.4641	18.8937	18.4197	19.4511	18.9879	17.7453	17.787	19.6597	19.2001	19.1395	18.5722	21.7454	18.608	18.8866	18.1146	19.0315
p-cresol sulfate	21.2782	20.6631	19.8556	22.8585	21.5523	18.9468	21.9412	22.6202	19.1444	21.4404	18.3922	19.1959	18.6032	20.5918	19.4002	24.0321	19.0755	19.1201	24.0645	24.5598	19.4452	19.4372	19.2358	18.2749	18.7235	24.2359	21.9165	18.8381	18.6414	18.9679	24.9971	22.454	23.7528	23.6667	24.4389	22.5373	18.0018	18.8328	18.3876	20.9879	25.5827	25.25	19.4567	18.2314	19.6717	26.1359	23.7721	19.1642	24.3237
phenol sulfate	22.2527	22.7837	22.8112	22.5601	22.352	21.9715	20.9939	21.7454	24.0198	20.3496	20.4124	24.0613	21.9096	21.5307	24.1231	21.4155	22.6981	23.9818	22.1884	23.0244	24.1689	24.2303	24.0859	23.3588	23.7637	23.5565	23.2178	22.1706	22.0482	23.8542	23.289	22.1292	20.8369	23.2989	21.4768	22.2602	20.7667	20.5866	19.3046	21.8862	23.7009	24.6114	23.9667	21.28	21.5384	22.2102	23.0147	21.7454	22.5325
phenylacetylglutamine	18.2184	17.4789	19.5885	19.0624	18.6996	20.0083	18.0011	19.5643	18.8624	16.5928	18.6968	18.8962	20.2992	18.5627	19.0884	18.3214	16.7969	18.8179	20.1217	18.6789	19.0489	19.1726	18.9863	17.8387	18.4806	20.8143	18.5956	16.7696	16.2674	18.6643	20.1036	17.4426	18.2218	18.6112	20.5932	17.4356	17.1817	16.4818	16.5854	17.258	20.0591	20.0169	18.6209	17.3766	19.9098	21.2549	19.0816	14.4019	18.1649
phenylalanine	26.4334	26.399	26.78	27.3727	26.8164	27.1159	26.5623	26.9861	27.411	27.322	29.3792	27.412	26.4763	26.2068	27.5349	26.4278	26.2804	27.3704	26.4682	26.7689	27.5224	27.6321	27.4635	26.5436	27.101	27.5238	27.2911	27.1411	26.8361	27.2529	26.6066	27.1861	26.5036	28.2941	27.1374	27.1375	27.0547	27.171	26.0353	25.7863	27.6348	27.4636	27.3428	26.8712	30.2442	26.4678	27.8307	26.4719	26.8276
phenyllactate (PLA)	20.9504	19.4118	19.5002	19.829	19.4948	18.7749	20.3013	21.3108	19.849	19.4206	19.2675	19.7855	18.7723	19.6672	19.7921	18.1256	18.8228	19.8438	19.0841	18.4336	19.7866	19.7616	19.9416	19.2916	19.5726	19.7053	20.3968	20.1693	18.7091	19.6412	18.8001	19.0851	19.0579	20.241	19.8881	19.1947	18.9553	19.7984	18.8026	19.0263	19.2147	19.5752	19.955	18.6768	20.4494	18.1316	19.5982	19.2506	18.7988
phosphate	27.4185	27.6322	27.6066	27.6467	27.6575	27.6521	27.3606	27.6368	27.7073	27.7741	27.5026	27.8043	27.6226	27.689	27.8252	27.4738	27.3546	27.6363	27.1655	27.2493	27.7924	27.7718	27.7293	27.4778	27.557	27.7316	27.5707	27.6552	27.5259	27.6162	27.4759	27.1851	27.5463	27.7673	27.7108	27.2464	27.535	27.8355	27.2777	26.8734	27.6361	27.5959	27.6596	27.2366	27.9556	27.4949	27.7086	26.7548	27.6667
pipecolate	23.3678	22.5489	22.9317	22.8951	21.966	22.0492	22.7618	25.2475	22.9155	22.7244	22.2999	22.9749	24.6416	20.8493	23.1478	20.8527	21.3071	22.9773	21.423	22.1958	23.1979	23.295	23.1309	22.3222	22.7381	22.6403	22.5982	24.0777	20.7984	22.8425	22.2803	21.6239	22.4067	22.859	25.9918	21.623	22.2527	21.4454	21.7245	20.2293	22.2177	23.3297	23.0269	24.8315	23.5757	21.2917	22.8883	21.0124	22.671
proline	28.0866	28.4733	28.6722	29.268	28.932	28.8622	28.0846	28.1043	28.6914	28.7809	30.0299	28.7332	28.0889	27.809	28.7581	27.801	27.6689	28.6884	28.1152	27.9119	28.8528	28.7998	28.6151	28.1525	28.4194	28.7581	28.6054	28.796	28.5869	28.6016	27.8768	28.3555	28.2943	29.4157	28.8876	28.3415	28.4387	28.6443	28.1999	26.9058	28.8575	29.0718	28.6405	28.3799	30.8111	27.8878	29.0143	27.4628	28.3029
prolylhydroxyproline	23.1103	23.1279	23.4955	23.1291	23.1043	23.0116	21.8544	22.7235	20.7966	21.1668	19.5279	20.8036	22.3494	21.7767	21.0087	21.7892	22.2393	21.0681	21.1081	21.9582	21.1126	21.2835	21.1089	20.0334	20.7609	23.3168	21.4054	21.0068	22.5306	20.665	22.6353	19.0856	21.4509	20.2364	22.3732	19.1193	21.3823	21.0824	22.3843	21.7491	23.5443	22.2155	21.1997	22.5178	20.8625	23.0307	23.7815	22.1547	22.6192
propionylcarnitine (C3)	18.8731	19.7803	20.4779	20.2387	20.0239	20.4153	19.6677	20.5329	20.5043	20.5234	19.7656	20.4304	20.7109	20.27	20.8011	19.5373	19.9456	20.9335	20.948	20.3239	20.5948	20.7482	20.4887	19.4339	20.75	20.2237	19.9974	19.5501	19.178	20.1546	20.7387	19.2665	19.3066	20.6161	20.7413	19.3845	21.0088	21.2983	18.8747	19.5758	21.9726	20.3802	20.0482	19.6956	20.7432	19.5574	20.4473	19.7404	19.2002
pseudouridine	19.8691	20.2461	20.1631	20.3706	20.5437	20.3688	19.4442	20.042	20.988	20.0493	19.5908	20.9668	20.0795	19.6184	21.1701	19.3791	19.6702	20.8823	19.3235	19.7401	21.1628	21.2087	20.9193	20.2616	20.7231	20.6102	20.2022	20.5699	19.9846	20.7467	18.9341	19.6223	20.2613	20.4501	20.4966	19.5354	20.3015	20.1594	19.4522	19.3214	19.9099	19.8745	20.5569	19.4295	20.495	19.973	20.5917	19.5067	19.7525
pyridoxate	17.5163	16.7514	20.2392	18.051	18.3004	17.4017	17.5246	17.5646	19.2385	17.9912	17.527	19.4399	20.0663	17.3562	19.4718	19.7769	18.1758	19.2427	16.561	19.4769	19.5338	19.5715	19.4055	18.4528	19.1058	18.2403	16.7023	17.0942	18.8783	19.0485	17.3935	17.1782	17.2197	18.3574	18.3256	17.4217	17.9998	16.8223	16.8693	16.4773	17.946	18.0267	19.1478	17.3217	18.3644	17.3475	19.0429	17.1585	17.5256
pyroglutamine*	22.9575	23.5272	23.1069	23.4316	23.4261	23.2261	24.1507	24.5203	26.2753	25.0852	21.04	26.2156	24.8375	22.5762	26.2951	22.6098	23.4283	26.2961	23.9346	24.775	26.3792	26.4395	26.3244	25.7468	26.1473	23.8165	24.4534	25.2516	22.8359	26.1688	23.2921	23.1747	25.879	24.0526	24.1003	23.247	25.1173	24.0479	22.4219	21.4682	22.0288	22.473	26.2416	22.4728	22.1779	22.5693	23.7552	22.097	24.534
quinolinate	19.7368	18.4648	17.8416	18.4336	18.7222	17.3096	17.4112	18.341	18.5909	19.3755	16.15	18.935	17.3729	18.6339	19.6473	17.7032	18.283	18.5863	17.7858	17.0308	19.1115	19.1293	19.0738	17.0975	17.7451	19.9385	20.9625	21.0464	18.2886	18.2685	18.112	17.1281	19.3367	17.9485	18.5597	16.9185	20.1816	19.3028	16.5109	18.8596	18.6717	18.037	18.4852	17.4622	17.8589	16.4947	17.8847	17.7055	16.2418
ribonate (ribonolactone)	19.2017	20.0386	20.137	19.5132	20.2412	21.0937	19.78	20.9984	20.4784	20.7481	20.9821	20.6141	19.8791	19.7708	20.8585	19.3053	19.6842	20.8153	19.0597	18.9465	20.9535	20.996	20.8913	19.9085	20.0034	20.9676	20.363	20.4735	19.5884	19.6679	20.0136	18.9648	19.7269	20.7292	20.6523	19.7405	19.9235	20.0048	20.1085	19.3964	20.875	20.2478	20.6936	18.5802	22.8671	19.5527	20.9489	19.1884	19.123
salicylate	20.4465	19.6712	20.005	22.0155	21.1828	19.623	19.3562	19.7193	20.0615	18.17	17.7013	20.1336	18.8554	19.5407	20.1825	19.5913	20.3427	20.1491	19.2428	18.3807	20.2823	20.3003	20.2922	19.3298	19.8391	20.6279	19.3402	19.5026	18.4812	20.0063	18.9139	19.2256	18.8875	20.506	21.744	19.2946	18.5007	19.4264	18.5215	17.9409	18.4577	19.9349	20.1438	19.0239	19.1227	19.5153	19.414	17.3041	18.7513
serine	24.4667	24.9533	24.9632	25.4273	24.9283	25.0721	25.0759	25.385	24.9294	25.5065	27.574	24.9469	24.5711	24.5102	25.0665	24.6054	25.1051	24.8718	24.5678	24.6227	25.0583	25.1455	24.9658	24.2699	24.7508	25.6227	25.1052	25.3464	25.1252	24.8307	24.9958	25.3938	24.8545	26.2235	25.5303	25.3001	24.819	24.9511	24.7559	24.3445	25.461	25.331	24.9125	24.7658	28.5581	25.1013	26.0048	25.0881	25.2366
S-methylcysteine sulfoxide	20.8826	22.2835	21.3439	21.4662	21.1163	21.2986	20.4658	21.9446	22.4905	21.3846	20.8182	22.3717	21.2667	19.6852	22.5555	20.2511	20.778	22.4994	20.6726	21.3417	22.6313	22.7981	22.576	21.6517	22.0387	23.3732	21.1979	21.7084	20.362	22.3864	22.2299	21.8821	21.7639	23.0755	22.1725	21.7354	21.9317	21.2877	21.7034	20.4805	20.9678	22.0271	22.5564	22.1738	22.0033	21.696	21.9429	19.94	21.9321
sphingomyelin (d17:1/16:0, d18:1/15:0, d16:1/17:0)*	19.5552	20.4768	20.2633	19.9444	19.8752	19.8881	20.3465	21.1475	21.2845	20.3294	21.1485	21.2726	20.1074	20.5838	21.8796	20.4526	20.1617	21.059	19.2755	20.1615	21.735	21.5147	21.545	19.582	20.4948	20.6606	20.5538	20.3996	20.2808	20.1842	20.1775	21.3835	19.9301	20.9262	20.3348	20.8692	21.0284	20.8509	20.3728	20.2858	21.3131	19.9974	20.7772	20.1604	21.8855	19.6528	20.2697	20.0188	20.17
sphingomyelin (d18:1/14:0, d16:1/16:0)*	20.0921	21.1232	20.917	20.7655	20.8407	20.9644	20.751	21.5944	21.7122	21.2733	21.9618	21.7339	20.9756	21.2075	22.2997	20.7569	20.8126	21.5156	20.3708	21.0459	22.174	22.0021	21.925	20.1647	20.9733	21.4704	21.6008	21.2756	21.2721	20.7139	21.0294	22.2315	20.6941	21.8611	21.1189	21.7657	21.1027	21.4323	21.3234	21.0119	21.7912	20.7272	21.4396	20.7534	22.899	20.4003	20.9867	20.5021	21.2984
sphingomyelin (d18:1/17:0, d17:1/18:0, d19:1/16:0)	18.479	19.4886	19.3625	19.1574	18.8681	19.2592	19.6169	20.4623	20.4497	19.3784	20.2769	20.4799	18.6045	20.1625	20.7697	19.6725	18.8965	20.2788	18.3187	19.5435	20.8154	20.563	20.5385	18.6049	19.7109	19.1782	19.2102	19.1193	19.0142	19.4497	18.7926	20.4573	18.8281	19.9905	19.1703	19.5304	20.3032	20.1475	19.5222	19.5533	20.1241	19.1538	19.7766	19.0653	20.7874	18.5807	19.1798	19.0748	18.9024
sphingomyelin (d18:1/18:1, d18:2/18:0)	21.8	22.5357	22.6638	21.9551	21.9158	21.991	21.8367	22.9657	22.2658	22.2411	23.3547	22.2864	21.3266	22.9356	22.9684	22.3153	21.2028	22.1594	21.3388	22.0446	23.0127	22.6161	22.6446	20.4817	21.6132	21.9975	22.282	22.045	22.2236	21.4042	21.9769	23.1859	21.358	22.751	21.5973	22.8298	22.2636	22.6028	22.4065	22.2848	22.2706	21.6649	21.8612	21.5785	24.0159	21.5592	22.2952	21.3523	21.8876
sphingomyelin (d18:1/20:0, d16:1/22:0)*	21.7164	22.6327	22.3165	21.8748	21.9417	21.932	21.834	22.6864	22.3125	21.7317	22.9163	22.2348	21.5909	22.9491	22.9277	22.0002	21.9364	22.2029	21.3829	22.0007	22.8316	22.458	22.6434	20.7711	21.6897	22.0779	22.2124	22.0587	22.1798	21.6778	21.8347	23.2314	21.5888	22.4241	21.9696	22.6349	22.4539	22.1188	22.4264	22.4223	22.7696	21.5594	21.6807	21.946	23.0491	21.6875	22.3666	21.8893	21.7201
sphingomyelin (d18:1/20:1, d18:2/20:0)*	21.1947	22.009	21.7415	21.1637	21.2322	21.3189	21.0303	22.0343	20.9504	21.3629	22.133	20.9433	20.3134	22.1613	21.6347	21.3538	20.784	20.763	20.6857	21.2182	21.6401	21.2705	21.2153	19.0886	20.3327	21.1726	21.4209	21.2317	21.5769	20.0399	21.3498	22.0891	20.5618	21.5572	20.939	21.5558	21.5862	21.605	21.568	21.4097	21.4493	20.5879	20.497	20.8612	22.5623	20.9007	21.7689	20.8962	20.8062
sphingomyelin (d18:1/22:1, d18:2/22:0, d16:1/24:1)*	22.5289	23.3655	23.1496	22.6332	22.7887	22.6933	22.6847	23.4471	22.6029	22.6881	23.2091	22.4257	22.2024	23.3298	23.1654	22.6291	23.1589	22.5185	22.2	22.6149	23.079	22.714	22.9306	21.0052	21.9803	22.5652	22.7458	22.598	22.9226	21.9128	22.8327	23.8149	22.1659	23.1037	22.5242	23.275	23.0103	22.55	22.7147	22.731	23.0672	22.2528	22.022	22.8645	23.4676	22.5841	23.0424	22.6914	22.7139
sphingomyelin (d18:1/24:1, d18:2/24:0)*	23.6619	24.3758	23.9594	23.8346	23.7488	22.679	24.2065	25.1259	24.3787	24.8952	24.5884	24.1887	23.4307	24.6086	24.7858	23.9855	24.0681	24.1914	23.3917	24.0976	24.6128	24.3942	24.4531	22.7528	23.6184	23.6715	23.9794	24.2133	24.0002	23.5179	24.1823	24.3276	23.6654	23.6949	23.8479	24.0263	25.393	24.6393	23.6081	24.2365	24.1434	23.3278	23.4665	23.6999	24.6821	23.5387	24.4987	23.8977	23.3485
sphingomyelin (d18:2/16:0, d18:1/16:1)*	22.3548	23.0964	23.0244	22.5051	22.4448	22.5744	22.2119	23.0612	22.6832	22.7078	23.5357	22.6512	22.1728	23.2351	23.2558	22.5748	22.5083	22.4533	21.8631	22.4446	23.1243	23.0237	22.8867	21.037	21.9379	22.7945	22.8071	22.8585	22.8554	21.7237	22.6756	23.6883	22.06	23.3421	22.3854	23.1935	22.5174	22.6487	22.6485	22.445	22.6027	22.2169	22.4342	22.2654	24.4405	22.2288	22.8749	22.0137	22.5703
sphingomyelin (d18:2/24:1, d18:1/24:2)*	22.8729	23.4171	23.0263	22.7745	22.6771	22.4067	23.2114	24.234	23.0122	23.7945	23.8397	22.9504	22.1388	23.4175	23.5655	22.7757	22.8303	22.8522	22.4236	23.0389	23.4399	23.111	23.3779	21.3709	22.307	23.0246	23.2287	23.3059	23.3496	22.3087	23.4577	23.5164	22.7355	22.8805	22.9447	23.1427	23.948	23.685	22.6567	23.0103	22.8904	22.4073	22.349	23.0315	24.0293	22.8013	23.6013	22.7859	22.4803
sphingomyelin (d18:2/24:2)*	19.7586	20.6302	20.1102	19.5887	19.4824	19.3289	19.4493	20.948	19.3685	18.1328	21.1655	19.0885	18.9412	19.8766	20.0379	19.5061	19.6675	18.8107	19.2933	19.8181	19.9931	19.6057	19.5996	17.4133	18.6771	19.9879	20.4857	20.1996	20.6045	18.347	20.408	20.6434	19.2788	20.1515	19.6833	20.2995	19.0606	19.2645	19.5798	19.932	19.7044	19.3495	18.838	20.2882	21.673	19.2331	20.3726	18.9463	19.0638
stachydrine	25.0598	24.4978	25.334	22.3183	23.659	21.4796	23.743	23.948	23.1576	24.8139	21.83	23.1477	23.4101	24.176	23.2586	22.9635	20.517	23.1372	22.2125	23.7446	23.2684	23.3991	23.0826	22.4725	22.7859	22.5695	23.3895	24.6398	22.0791	22.9866	24.0411	21.4407	24.4765	22.5355	25.7415	21.2601	22.1983	20.2564	23.2195	22.0505	22.4451	21.4258	23.2822	22.3336	22.8771	26.2679	25.2801	20.647	23.6352
stearoyl sphingomyelin (d18:1/18:0)	22.5716	23.664	23.5104	23.1882	22.9519	22.9667	22.7478	23.93	23.8024	23.2832	24.3777	23.8081	22.608	24.2377	24.5025	23.4963	22.347	23.5831	22.427	23.1716	24.5167	24.1249	24.1344	22.054	23.0972	23.2306	23.3578	23.3621	23.2441	22.9536	23.0861	24.1393	22.6204	23.5479	22.7739	23.591	23.6956	23.7949	23.6294	23.5774	23.5459	22.5564	23.2538	22.726	24.758	22.3485	23.3293	22.4357	22.5021
succinate	22.9274	22.3297	22.8543	22.5122	23.1437	22.7375	22.0701	23.1275	23.3383	24.4357	23.9457	23.3395	22.6193	22.6113	23.5728	22.2418	23.0446	23.4852	21.8485	22.2702	23.5247	23.5706	23.4816	23.0134	23.2933	23.9947	23.0581	23.2682	22.8596	23.4433	22.9183	22.7832	23.2996	23.7085	23.4798	22.6884	23.2141	23.4796	22.4944	21.9967	23.5112	23.6899	23.6933	22.9965	25.354	22.9633	23.1502	21.6971	23.4303
sulfate*	23.6637	23.734	24.0001	23.7805	23.9984	23.8814	23.281	23.7368	24.2395	24.2621	23.4883	24.2888	23.8092	23.5095	24.5129	23.4261	23.7299	24.1715	23.605	23.7054	24.4233	24.487	24.363	23.4207	23.9561	24.1389	24.1454	24.0947	23.679	23.7846	23.7598	23.7737	23.8557	24.1192	23.8485	23.8113	24.4645	23.7253	23.8262	24.0925	24.391	23.688	24.0473	23.5158	24.5975	23.4042	24.2075	23.6051	23.5168
taurine	23.9685	24.0889	24.1204	24.8237	24.6677	24.6644	23.6561	24.7245	24.2856	25.3654	23.8995	24.3124	23.7662	23.8728	24.3894	24.0617	24.4355	24.1979	23.5213	23.5352	24.3736	24.4828	24.2682	23.6525	24.0633	24.2451	23.7567	24.6248	24.1089	24.1498	24.1207	24.2949	23.556	25.3922	23.7339	24.3237	24.0191	25.3791	23.0507	22.7339	24.5733	24.3417	24.2712	23.5816	24.9322	24.1078	24.6876	23.2671	24.363
tetradecadienoate (14:2)*	22.2577	20.7125	20.0919	20.1973	19.4154	19.6596	19.2353	19.6014	19.3715	19.7451	20.1478	19.2835	19.5563	18.8974	19.2785	19.6866	21.6193	19.4521	18.6156	19.2623	18.6794	19.0726	19.9252	18.532	18.4933	20.1247	18.9968	19.8	20.0713	18.1787	21.0544	20.2713	19.598	21.5139	18.4919	20.9449	19.7403	18.651	18.2944	18.9039	20.8736	21.1822	19.9386	20.6887	21.3771	20.1107	19.8269	19.4553	21.6093
threonate	24.4294	24.7483	24.6772	23.6934	24.2697	25.6686	24.3228	25.7111	22.6	24.8681	22.7451	22.6927	22.6465	22.9982	22.8077	22.6869	23.2242	22.537	22.8158	22.2855	22.3107	22.6083	22.2214	21.9809	22.1468	22.9544	21.8174	22.6118	21.7027	22.3194	23.9094	22.3847	24.22	23.5702	23.7293	22.383	23.8744	22.8995	21.5446	21.6809	24.4587	24.0154	22.7	22.4102	24.5249	23.9583	24.9823	22.6354	23.5827
threonine	24.6291	25.3207	25.8387	25.9464	25.4387	25.8671	25.2898	25.9997	26.5733	26.7795	28.3979	26.6106	24.9349	25.09	26.7963	25.3868	25.1618	26.5174	24.9491	25.5668	26.7192	26.8363	26.5692	25.7021	26.2329	26.7215	26.2963	26.0911	26.63	26.329	25.4813	26.108	24.9654	27.2969	25.2955	26.1161	25.4331	26.2082	25.468	24.662	26.5721	26.1176	26.4731	25.8421	29.5441	25.4087	26.4475	25.1895	25.8369
tricosanoyl sphingomyelin (d18:1/23:0)*	21.1893	21.9973	21.5651	21.6654	21.7068	21.5477	21.4776	22.3176	21.7336	19.9903	22.2027	21.4344	21.2331	22.5324	21.9324	21.8097	21.9	21.5261	20.6942	21.5303	22.0814	21.5733	21.7676	19.8668	20.8905	21.3913	21.6405	21.4633	21.3419	20.8973	21.8853	22.7595	21.0147	21.8867	21.3986	22.3425	21.4684	20.8725	21.7681	22.109	22.3095	21.2871	20.593	21.5471	21.8952	21.009	21.6176	21.5192	21.186
trigonelline (N'-methylnicotinate)	21.3394	23.4119	21.0285	23.928	23.379	23.9512	20.336	22.8277	21.9316	22.3949	21.3392	21.9316	21.9744	21.0799	22.0493	20.162	21.8768	21.8949	20.5525	21.0687	21.865	22.31	22.0291	21.2966	21.5178	21.6877	23.2144	21.8979	19.9645	21.868	23.6119	20.5842	23.7451	22.0024	24.1519	20.701	23.0986	24.1445	21.0343	22.2121	20.7445	23.4863	22.007	21.6403	22.3185	19.6453	23.0564	20.9541	20.5911
trimethylamine N-oxide	17.8272	19.8668	20.168	18.7486	17.3188	16.9031	16.5717	17.2968	19.1257	15.399	17.6583	19.2123	19.4081	20.4424	19.4243	18.9545	19.096	19.1818	18.8947	18.5648	19.3404	19.5233	19.2096	18.397	18.94	20.3615	18.9568	17.1637	18.8734	19.2143	19.8088	19.0712	19.2648	20.3496	20.0176	19.0942	18.9234	20.0411	15.8298	16.5252	20.7482	21.2073	19.0443	19.0432	18.975	20.3864	21.2354	18.0535	19.9642
tryptophan	25.3655	25.4192	25.5967	26.2082	25.9739	25.9638	25.5035	26.046	26.0389	26.2322	27.1156	25.9259	25.2265	25.1226	26.1655	25.3153	25.4203	26.0458	25.3314	25.807	26.2185	26.2061	26.1016	25.0434	25.7603	26.2487	25.699	25.7492	25.7058	25.9513	25.7559	25.684	24.7439	26.7709	25.6419	25.7719	26.124	26.1601	25.3492	25.2163	26.9447	26.0191	25.9161	25.6755	28.1921	25.6835	26.737	25.2032	25.326
tryptophan betaine	25.2066	24.9913	25.1082	24.7313	24.8957	24.8801	22.521	22.6612	22.621	20.7988	23.0871	22.6834	22.6496	20.8385	22.8451	21.3737	24.6825	22.5819	24.0236	23.9594	22.8496	22.9601	22.7541	21.6881	22.3748	23.524	22.5709	22.5751	21.9053	22.3712	25.1992	21.2732	23.4174	22.4944	21.7731	21.353	24.3933	24.2938	22.8457	22.2156	23.4992	22.5271	22.4305	21.4773	24.3426	24.2527	24.4406	23.2391	23.4414
tyrosine	24.467	25.2384	25.1945	25.263	24.7068	25.1663	24.5924	25.0956	25.594	25.4068	27.2404	25.7533	24.3782	23.781	25.8943	24.311	24.1435	25.5883	23.9602	24.4	25.885	25.9377	25.7185	24.7079	25.3868	25.5934	25.3022	25.2834	24.9805	25.3961	24.5584	25.0201	24.9529	26.1189	24.9412	25.007	24.9426	25.7548	24.8068	24.6708	26.0148	25.6258	25.4792	24.8563	28.3048	24.1479	25.6112	23.9999	24.6389
urate	24.9061	25.1242	24.7867	25.1838	25.0759	24.5432	24.0865	24.6997	24.6582	23.7364	19.2978	24.7825	24.574	24.4108	24.9507	23.806	24.6167	24.6291	23.7773	23.8766	24.8713	24.9732	24.7486	23.8808	24.3291	24.5076	24.5575	25.466	24.2848	24.4685	24.0938	23.3034	24.2144	24.4409	24.7619	23.4931	24.95	25.0656	23.5953	23.973	24.5964	24.1082	24.5235	24.1999	22.2104	23.9457	24.6608	23.0367	21.3559
urea	25.1125	24.28	25.434	25.3139	25.2857	25.3828	24.3282	24.6301	25.3867	25.6455	24.1353	25.502	25.2633	24.9442	25.6374	24.8967	24.5694	25.3106	24.4772	24.9425	25.5761	25.5863	25.4291	24.9997	25.1509	24.8151	24.4578	24.5757	24.3048	25.3672	24.9273	24.732	24.1993	26.0443	24.0733	24.8703	25.704	25.2412	24.5532	24.6202	25.9469	25.4775	25.359	24.2872	25.3443	24.5065	25.2877	23.6384	25.3358
valine	26.7434	27.1136	27.3478	27.381	27.1109	27.3532	26.5636	27.0814	27.373	27.9844	28.7767	27.4796	26.8087	26.6664	27.6063	26.8554	26.4879	27.373	26.1499	26.8264	27.6268	27.7364	27.5011	26.6238	27.1518	27.4496	27.2043	26.8937	27.075	27.2601	26.8137	27.1379	26.5418	28.4594	27.0093	27.2845	27.1477	27.706	26.5964	26.7499	28.3939	27.5542	27.4451	27.3433	29.9277	26.794	27.8581	26.0371	27.3848
xanthine	21.1781	20.6694	20.4257	21.4705	20.9851	21.0283	20.1845	21.2946	22.093	22.9804	22.566	22.5954	20.4212	20.5937	22.5882	20.7392	21.071	21.9332	19.6531	20.1897	22.3147	22.4696	22.3072	21.2053	21.7429	21.0889	20.4279	21.7744	20.6593	21.7001	20.4645	21.4944	21.0718	22.5874	20.9123	21.5671	21.4877	22.8089	20.6113	19.8853	21.7289	21.2614	21.9542	20.1856	23.375	20.5576	21.0512	20.3446	21.2882
[truncated: 72 more columns]
